# Supplementary material for: [μ-1,2-Bis(4-pyrid­yl)ethane-κ2 N:N′]bis­[(4′-phenyl-2,2′:6′,2′′-terpyridine-κ3 N,N′,N′′)silver(I)] bis­(trifluoro­methane­sulfonate)
Source: Acta Crystallogr Sect E Struct Rep Online. 2010 Aug 18;66(Pt 9):m1117–8. doi: 10.1107/S1600536810031776 (PMC3008054; doi:10.1107/S1600536810031776)
Supplement: Supplementary file 1 [file e-66-m1117-sup1.cif]

##############################################################################
###                                                                        ###
###        Electronic paper (Acta Crystallographica Section E)             ###
###                                                                        ###
##############################################################################
#                                                                            #
# This CIF contains the data in a paper accepted for publication in Acta     #
# Crystallographica Section E. It conforms to the requirements of Notes      #
# for Authors for Section E, and has been peer reviewed under the auspices   #
# of the IUCr Commission on Journals.                                        #
#                                                                            #
# Full details of the Crystallographic Information File format               #
# are given in the paper "The Crystallographic Information File (CIF):       #
# a New Standard Archive File for Crystallography" by S. R. Hall, F. H.      #
# Allen and I. D. Brown [Acta Cryst. (1991), A47, 655-685].                  #
#                                                                            #
# The current version of the core CIF dictionary is obtainable from          #
# ftp://ftp.iucr.org/pub/cif_core.dic. The current version number is 2.4.    #
#                                                                            #
# Software is freely available for graphical display of the structure(s) in  #
# this CIF.  For information consult the CIF home page http://www.iucr.org/  #
# cif/home.html                                                              #
#                                                                            #
# This file may be used for bona fide research purposes within the           #
# scientific community so long as proper attribution is given to the journal # 
# article from which it was obtained.                                        #
#                                                                            #
##############################################################################
                                             
data_I
_audit_creation_method     SHELXL-97
_chemical_name_systematic
;
[\m-1,2-Bis(4-pyridyl)ethane-\k^2^<i>N</i>:<i>N</i>']bis[(4'-phenyl-
2,2':6',2''-terpyridine-\k^3^<i>N</i>,<i>N</i>',<i>N</i>'')silver(I)]
bis(trifluoromethanesulfonate)
;
_chemical_name_common     ?
_chemical_formula_moiety     'C54 H42 Ag2 N8 2+, 2(C F3 O3 S -)'
_chemical_formula_sum     'C56 H42 Ag2 F6 N8 O6 S2'
_chemical_formula_iupac     '[Ag2 (C12 H12 N2) (C21 H15 N3)2] (C F3 O3 S)2'
_chemical_formula_weight     1316.86
_chemical_melting_point     ?
_symmetry_cell_setting     monoclinic
_symmetry_space_group_name_H-M     'P 21/c'
_symmetry_space_group_name_Hall     '-P 2ybc'
loop_
    _symmetry_equiv_pos_as_xyz
    'x, y, z'
    '-x, y+1/2, -z+1/2'
    '-x, -y, -z'
    'x, -y-1/2, z-1/2'
_cell_length_a     7.8345(8)
_cell_length_b     17.4048(17)
_cell_length_c     20.5608(18)
_cell_angle_alpha     90.00
_cell_angle_beta     108.795(3)
_cell_angle_gamma     90.00
_cell_volume     2654.1(4)
_cell_formula_units_Z     2
_cell_measurement_reflns_used     4745
_cell_measurement_theta_min     2.34
_cell_measurement_theta_max     24.98
_cell_measurement_temperature     295(2)
_exptl_crystal_description     Prism
_exptl_crystal_colour     Yellow
_exptl_crystal_size_max     0.18
_exptl_crystal_size_mid     0.12
_exptl_crystal_size_min     0.10
_exptl_crystal_density_diffrn     1.648
_exptl_crystal_density_meas     ?
_exptl_crystal_density_method     'not measured'
_exptl_crystal_F_000     1324
_exptl_absorpt_coefficient_mu     0.898
_exptl_absorpt_correction_type     multi-scan
_exptl_absorpt_process_details     '(SADABS; Sheldrick, 1996)'
_exptl_absorpt_correction_T_min     0.8551
_exptl_absorpt_correction_T_max     0.9156
_exptl_special_details     ?
_diffrn_ambient_temperature     295(2)
_diffrn_radiation_type     MoK\a
_diffrn_radiation_wavelength     0.71073
_diffrn_radiation_source     'fine-focus sealed tube'
_diffrn_radiation_monochromator     graphite
_diffrn_measurement_device_type
;
Bruker SMART APEX area-detector diffractometer
;
_diffrn_measurement_method     '\f and \w scans'
_diffrn_detector_area_resol_mean     ?
_diffrn_reflns_number     14927
_diffrn_reflns_av_R_equivalents     0.0217
_diffrn_reflns_av_sigmaI/netI     0.0268
_diffrn_reflns_theta_min     1.57
_diffrn_reflns_theta_max     26.00
_diffrn_reflns_theta_full     26.00
_diffrn_measured_fraction_theta_max     0.993
_diffrn_measured_fraction_theta_full     0.993
_diffrn_reflns_limit_h_min     -9
_diffrn_reflns_limit_h_max     9
_diffrn_reflns_limit_k_min     -21
_diffrn_reflns_limit_k_max     21
_diffrn_reflns_limit_l_min     -25
_diffrn_reflns_limit_l_max     25
_diffrn_standards_number     0
_diffrn_standards_interval_count     ?
_diffrn_standards_interval_time     ?
_diffrn_standards_decay_%     ?
_refine_special_details
;
 Refinement of F^2^ against ALL reflections.  The weighted R-factor wR and
 goodness of fit S are based on F^2^, conventional R-factors R are based
 on F, with F set to zero for negative F^2^. The threshold expression of
 F^2^ > 2sigma(F^2^) is used only for calculating R-factors(gt) etc. and is
 not relevant to the choice of reflections for refinement.  R-factors based
 on F^2^ are statistically about twice as large as those based on F, and R-
 factors based on ALL data will be even larger.
;
_reflns_number_total     5194
_reflns_number_gt     4170
_reflns_threshold_expression     I>2sigma(I)
_refine_ls_structure_factor_coef     Fsqd
_refine_ls_matrix_type     full
_refine_ls_R_factor_all     0.0532
_refine_ls_R_factor_gt     0.0403
_refine_ls_wR_factor_gt     0.1051
_refine_ls_wR_factor_ref     0.1191
_refine_ls_goodness_of_fit_ref     1.082
_refine_ls_restrained_S_all     1.082
_refine_ls_number_reflns     5194
_refine_ls_number_parameters     361
_refine_ls_number_restraints     0
_refine_ls_hydrogen_treatment     constr
_refine_ls_weighting_scheme     calc
_refine_ls_weighting_details
         'calc w=1/[\s^2^(Fo^2^)+(0.0657P)^2^+0.7584P] where P=(Fo^2^+2Fc^2^)/3'
_atom_sites_solution_hydrogens     geom
_atom_sites_solution_primary     direct
_atom_sites_solution_secondary     difmap
_refine_ls_shift/su_max     0.002
_refine_ls_shift/su_mean     0.000
_refine_diff_density_max     0.540
_refine_diff_density_min     -0.504
_refine_ls_extinction_method     none
_refine_ls_extinction_coef     ?
loop_
    _atom_type_symbol
    _atom_type_description
    _atom_type_scat_dispersion_real
    _atom_type_scat_dispersion_imag
    _atom_type_scat_source
    'C' 'C' 0.0033 0.0016
                         'International Tables Vol C Tables 4.2.6.8 and 6.1.1.4'
    'H' 'H' 0.0000 0.0000
                         'International Tables Vol C Tables 4.2.6.8 and 6.1.1.4'
    'Ag' 'Ag' -0.8971 1.1015
                         'International Tables Vol C Tables 4.2.6.8 and 6.1.1.4'
    'F' 'F' 0.0171 0.0103
                         'International Tables Vol C Tables 4.2.6.8 and 6.1.1.4'
    'N' 'N' 0.0061 0.0033
                         'International Tables Vol C Tables 4.2.6.8 and 6.1.1.4'
    'O' 'O' 0.0106 0.0060
                         'International Tables Vol C Tables 4.2.6.8 and 6.1.1.4'
    'S' 'S' 0.1246 0.1234
                         'International Tables Vol C Tables 4.2.6.8 and 6.1.1.4'
_computing_data_collection     'SMART (Bruker, 2002)'
_computing_cell_refinement     'SAINT (Bruker, 2002)'
_computing_data_reduction     'SAINT (Bruker, 2002)'
_computing_structure_solution     'SHELXS97 (Sheldrick, 2008)'
_computing_structure_refinement     'SHELXL97 (Sheldrick, 2008)'
_computing_molecular_graphics     'SHELXTL (Sheldrick, 2008)'
_computing_publication_material     'SHELXTL (Sheldrick, 2008)'
loop_
    _atom_site_type_symbol
    _atom_site_label
    _atom_site_fract_x
    _atom_site_fract_y
    _atom_site_fract_z
    _atom_site_U_iso_or_equiv
    _atom_site_adp_type
    _atom_site_calc_flag
    _atom_site_refinement_flags
    _atom_site_occupancy
    _atom_site_disorder_assembly
    _atom_site_disorder_group
    Ag Ag1 0.83117(4) 0.124375(13) 0.540004(13) 0.06447(14) Uani d . 1 . .
    N N1 0.8764(4) 0.10707(15) 0.42457(14) 0.0530(6) Uani d . 1 . .
    N N2 0.7513(3) 0.00035(13) 0.49378(11) 0.0402(5) Uani d . 1 . .
    N N3 0.7565(3) 0.04668(14) 0.61909(12) 0.0484(6) Uani d . 1 . .
    N N4 0.8557(4) 0.25065(15) 0.54219(14) 0.0568(7) Uani d . 1 . .
    C C1 0.9334(5) 0.1619(2) 0.39122(19) 0.0605(8) Uani d . 1 . .
    H H1 0.9685 0.2087 0.4133 0.073 Uiso calc R 1 . .
    C C2 0.9433(5) 0.1533(2) 0.32641(18) 0.0598(8) Uani d . 1 . .
    H H2 0.9841 0.1930 0.3050 0.072 Uiso calc R 1 . .
    C C3 0.8911(4) 0.0840(2) 0.29400(17) 0.0559(8) Uani d . 1 . .
    H H3 0.8961 0.0759 0.2499 0.067 Uiso calc R 1 . .
    C C4 0.8311(4) 0.02665(18) 0.32742(16) 0.0508(7) Uani d . 1 . .
    H H4 0.7944 -0.0204 0.3060 0.061 Uiso calc R 1 . .
    C C5 0.8262(4) 0.03988(16) 0.39343(14) 0.0420(6) Uani d . 1 . .
    C C6 0.7646(4) -0.02060(16) 0.43270(14) 0.0400(6) Uani d . 1 . .
    C C7 0.7215(4) -0.09458(17) 0.40732(14) 0.0434(6) Uani d . 1 . .
    H H7 0.7368 -0.1086 0.3659 0.052 Uiso calc R 1 . .
    C C8 0.6551(4) -0.14803(17) 0.44398(14) 0.0416(6) Uani d . 1 . .
    C C9 0.6437(4) -0.12466(15) 0.50720(15) 0.0428(6) Uani d . 1 . .
    H H9 0.6012 -0.1585 0.5335 0.051 Uiso calc R 1 . .
    C C10 0.6957(4) -0.05081(15) 0.53104(13) 0.0392(6) Uani d . 1 . .
    C C11 0.6937(4) -0.02467(16) 0.60008(14) 0.0413(6) Uani d . 1 . .
    C C12 0.6375(4) -0.07108(19) 0.64369(15) 0.0508(7) Uani d . 1 . .
    H H12 0.5959 -0.1205 0.6301 0.061 Uiso calc R 1 . .
    C C13 0.6430(5) -0.0442(2) 0.70717(16) 0.0605(9) Uani d . 1 . .
    H H13 0.6055 -0.0751 0.7369 0.073 Uiso calc R 1 . .
    C C14 0.7046(5) 0.0293(2) 0.72631(17) 0.0638(9) Uani d . 1 . .
    H H14 0.7083 0.0492 0.7687 0.077 Uiso calc R 1 . .
    C C15 0.7597(5) 0.0717(2) 0.68126(16) 0.0602(8) Uani d . 1 . .
    H H15 0.8023 0.1211 0.6943 0.072 Uiso calc R 1 . .
    C C16 0.5957(4) -0.22547(16) 0.41550(14) 0.0445(6) Uani d . 1 . .
    C C17 0.5324(4) -0.23678(18) 0.34475(16) 0.0529(7) Uani d . 1 . .
    H H17 0.5290 -0.1957 0.3154 0.063 Uiso calc R 1 . .
    C C18 0.4746(5) -0.3084(2) 0.31780(18) 0.0636(9) Uani d . 1 . .
    H H18 0.4324 -0.3151 0.2704 0.076 Uiso calc R 1 . .
    C C19 0.4789(5) -0.36933(19) 0.3599(2) 0.0645(9) Uani d . 1 . .
    H H19 0.4401 -0.4174 0.3413 0.077 Uiso calc R 1 . .
    C C20 0.5409(5) -0.35943(19) 0.43023(18) 0.0620(9) Uani d . 1 . .
    H H20 0.5436 -0.4009 0.4591 0.074 Uiso calc R 1 . .
    C C21 0.5990(5) -0.28787(18) 0.45772(16) 0.0549(8) Uani d . 1 . .
    H H21 0.6408 -0.2815 0.5052 0.066 Uiso calc R 1 . .
    C C22 0.9687(5) 0.2898(2) 0.59487(19) 0.0624(9) Uani d . 1 . .
    H H22 1.0267 0.2636 0.6354 0.075 Uiso calc R 1 . .
    C C23 1.0020(6) 0.3663(2) 0.5915(2) 0.0690(10) Uani d . 1 . .
    H H23 1.0811 0.3910 0.6293 0.083 Uiso calc R 1 . .
    C C24 0.9185(5) 0.40753(19) 0.5317(2) 0.0635(9) Uani d . 1 . .
    C C25 0.8000(5) 0.36723(19) 0.4785(2) 0.0642(9) Uani d . 1 . .
    H H25 0.7381 0.3923 0.4378 0.077 Uiso calc R 1 . .
    C C26 0.7729(5) 0.29046(19) 0.48535(18) 0.0595(8) Uani d . 1 . .
    H H26 0.6926 0.2647 0.4485 0.071 Uiso calc R 1 . .
    C C27 0.9537(7) 0.4920(2) 0.5257(2) 0.0888(14) Uani d . 1 . .
    H H27A 0.8399 0.5194 0.5127 0.107 Uiso calc R 1 . .
    H H27B 1.0274 0.5111 0.5702 0.107 Uiso calc R 1 . .
    S S1 0.31230(14) 0.32504(6) 0.30585(5) 0.0664(3) Uani d . 1 . .
    F F1 0.3391(4) 0.41393(17) 0.41012(12) 0.1064(9) Uani d . 1 . .
    F F2 0.1381(4) 0.44991(16) 0.31985(14) 0.1094(9) Uani d . 1 . .
    F F3 0.0908(5) 0.3532(2) 0.37338(19) 0.1285(12) Uani d . 1 . .
    O O1 0.3771(5) 0.26387(17) 0.35204(17) 0.1020(10) Uani d . 1 . .
    O O2 0.4462(6) 0.3727(2) 0.2939(2) 0.1197(14) Uani d . 1 . .
    O O3 0.1655(5) 0.3085(2) 0.24617(16) 0.1157(13) Uani d . 1 . .
    C C28 0.2121(6) 0.3884(2) 0.35363(19) 0.0699(10) Uani d . 1 . .
loop_
    _atom_site_aniso_label
    _atom_site_aniso_U_11
    _atom_site_aniso_U_22
    _atom_site_aniso_U_33
    _atom_site_aniso_U_12
    _atom_site_aniso_U_13
    _atom_site_aniso_U_23
    Ag1 0.0906(2) 0.03503(16) 0.0624(2) -0.00525(11) 0.01721(15) 0.00040(10)
    N1 0.0587(16) 0.0431(13) 0.0574(16) -0.0039(12) 0.0192(13) 0.0038(12)
    N2 0.0405(13) 0.0391(12) 0.0383(12) 0.0027(10) 0.0087(10) 0.0011(10)
    N3 0.0579(15) 0.0387(13) 0.0437(13) 0.0068(11) 0.0097(12) -0.0030(10)
    N4 0.0702(18) 0.0383(14) 0.0629(18) -0.0016(12) 0.0229(15) 0.0024(12)
    C1 0.069(2) 0.0446(18) 0.069(2) -0.0084(16) 0.0233(18) 0.0044(16)
    C2 0.058(2) 0.0544(19) 0.071(2) 0.0026(16) 0.0265(18) 0.0187(17)
    C3 0.0556(19) 0.063(2) 0.0527(18) 0.0014(15) 0.0224(15) 0.0094(15)
    C4 0.0536(18) 0.0489(17) 0.0503(17) 0.0017(14) 0.0175(15) 0.0034(13)
    C5 0.0362(14) 0.0428(15) 0.0446(15) 0.0033(12) 0.0096(12) 0.0051(12)
    C6 0.0350(14) 0.0418(15) 0.0405(14) 0.0034(11) 0.0082(12) 0.0043(11)
    C7 0.0459(16) 0.0438(15) 0.0402(14) -0.0005(13) 0.0133(13) -0.0010(12)
    C8 0.0417(15) 0.0416(14) 0.0409(14) 0.0001(11) 0.0125(12) -0.0007(12)
    C9 0.0418(15) 0.0432(16) 0.0415(15) -0.0010(12) 0.0109(12) 0.0018(12)
    C10 0.0356(14) 0.0387(14) 0.0398(14) 0.0046(11) 0.0076(11) 0.0014(11)
    C11 0.0372(15) 0.0444(15) 0.0398(14) 0.0090(12) 0.0089(12) 0.0022(12)
    C12 0.0510(18) 0.0525(17) 0.0503(16) -0.0020(14) 0.0184(14) -0.0024(14)
    C13 0.059(2) 0.080(2) 0.0469(17) 0.0030(17) 0.0224(16) 0.0042(16)
    C14 0.068(2) 0.077(2) 0.0449(17) 0.0126(18) 0.0164(16) -0.0142(17)
    C15 0.078(2) 0.0487(18) 0.0493(18) 0.0056(16) 0.0140(17) -0.0080(14)
    C16 0.0462(16) 0.0434(15) 0.0445(15) -0.0040(12) 0.0156(13) -0.0028(12)
    C17 0.063(2) 0.0490(17) 0.0467(17) -0.0053(15) 0.0183(15) -0.0011(13)
    C18 0.074(2) 0.065(2) 0.0492(18) -0.0133(17) 0.0163(17) -0.0135(16)
    C19 0.078(2) 0.0494(19) 0.066(2) -0.0161(16) 0.0222(19) -0.0162(16)
    C20 0.083(3) 0.0430(17) 0.063(2) -0.0105(16) 0.0269(19) -0.0012(15)
    C21 0.071(2) 0.0472(17) 0.0462(17) -0.0063(15) 0.0181(15) -0.0018(13)
    C22 0.076(2) 0.0504(19) 0.062(2) 0.0000(17) 0.0233(18) 0.0037(16)
    C23 0.084(3) 0.054(2) 0.074(2) -0.0155(18) 0.033(2) -0.0126(18)
    C24 0.087(3) 0.0404(17) 0.079(2) -0.0082(17) 0.049(2) -0.0047(16)
    C25 0.076(2) 0.0498(19) 0.070(2) 0.0067(17) 0.028(2) 0.0167(16)
    C26 0.060(2) 0.0495(18) 0.066(2) -0.0042(15) 0.0171(17) 0.0005(16)
    C27 0.140(4) 0.043(2) 0.111(3) -0.012(2) 0.079(3) -0.002(2)
    S1 0.0776(6) 0.0679(6) 0.0576(5) -0.0045(5) 0.0271(5) -0.0090(4)
    F1 0.135(2) 0.109(2) 0.0634(14) 0.0154(18) 0.0157(15) -0.0260(14)
    F2 0.151(3) 0.0865(18) 0.0858(17) 0.0446(17) 0.0304(17) 0.0173(14)
    F3 0.143(3) 0.121(2) 0.168(3) -0.009(2) 0.115(3) -0.007(2)
    O1 0.134(3) 0.0624(18) 0.104(2) 0.0260(18) 0.032(2) 0.0056(16)
    O2 0.133(3) 0.129(3) 0.134(3) -0.035(2) 0.094(3) -0.016(2)
    O3 0.108(2) 0.154(3) 0.0690(19) 0.007(2) 0.0062(18) -0.049(2)
    C28 0.097(3) 0.064(2) 0.050(2) 0.003(2) 0.026(2) 0.0051(17)
_geom_special_details
;
 All esds (except the esd in the dihedral angle between two l.s. planes)
 are estimated using the full covariance matrix.  The cell esds are taken
 into account individually in the estimation of esds in distances, angles
 and torsion angles; correlations between esds in cell parameters are only
 used when they are defined by crystal symmetry.  An approximate (isotropic)
 treatment of cell esds is used for estimating esds involving l.s. planes.
;
loop_
    _geom_bond_atom_site_label_1
    _geom_bond_atom_site_label_2
    _geom_bond_site_symmetry_2
    _geom_bond_distance
    _geom_bond_publ_flag
    Ag1 N4 . 2.205(3) ?
    Ag1 N3 . 2.330(3) ?
    Ag1 N2 . 2.360(2) ?
    Ag1 N1 . 2.528(3) ?
    N1 C5 . 1.331(4) ?
    N1 C1 . 1.333(4) ?
    N2 C10 . 1.336(4) ?
    N2 C6 . 1.344(4) ?
    N3 C15 . 1.343(4) ?
    N3 C11 . 1.346(4) ?
    N4 C26 . 1.334(4) ?
    N4 C22 . 1.343(4) ?
    C1 C2 . 1.368(5) ?
    C1 H1 . 0.9300 ?
    C2 C3 . 1.374(5) ?
    C2 H2 . 0.9300 ?
    C3 C4 . 1.377(4) ?
    C3 H3 . 0.9300 ?
    C4 C5 . 1.389(4) ?
    C4 H4 . 0.9300 ?
    C5 C6 . 1.498(4) ?
    C6 C7 . 1.390(4) ?
    C7 C8 . 1.399(4) ?
    C7 H7 . 0.9300 ?
    C8 C9 . 1.392(4) ?
    C8 C16 . 1.483(4) ?
    C9 C10 . 1.389(4) ?
    C9 H9 . 0.9300 ?
    C10 C11 . 1.496(4) ?
    C11 C12 . 1.380(4) ?
    C12 C13 . 1.374(4) ?
    C12 H12 . 0.9300 ?
    C13 C14 . 1.378(5) ?
    C13 H13 . 0.9300 ?
    C14 C15 . 1.360(5) ?
    C14 H14 . 0.9300 ?
    C15 H15 . 0.9300 ?
    C16 C21 . 1.386(4) ?
    C16 C17 . 1.391(4) ?
    C17 C18 . 1.379(5) ?
    C17 H17 . 0.9300 ?
    C18 C19 . 1.363(5) ?
    C18 H18 . 0.9300 ?
    C19 C20 . 1.380(5) ?
    C19 H19 . 0.9300 ?
    C20 C21 . 1.383(4) ?
    C20 H20 . 0.9300 ?
    C21 H21 . 0.9300 ?
    C22 C23 . 1.363(5) ?
    C22 H22 . 0.9300 ?
    C23 C24 . 1.392(5) ?
    C23 H23 . 0.9300 ?
    C24 C25 . 1.376(5) ?
    C24 C27 . 1.507(5) ?
    C25 C26 . 1.367(5) ?
    C25 H25 . 0.9300 ?
    C26 H26 . 0.9300 ?
    C27 C27 3_766 1.487(8) ?
    C27 H27A . 0.9700 ?
    C27 H27B . 0.9700 ?
    S1 O1 . 1.408(3) ?
    S1 O3 . 1.415(3) ?
    S1 O2 . 1.420(3) ?
    S1 C28 . 1.815(4) ?
    F1 C28 . 1.338(5) ?
    F2 C28 . 1.305(4) ?
    F3 C28 . 1.301(5) ?
loop_
    _geom_angle_atom_site_label_1
    _geom_angle_atom_site_label_2
    _geom_angle_atom_site_label_3
    _geom_angle_site_symmetry_1
    _geom_angle_site_symmetry_3
    _geom_angle
    _geom_angle_publ_flag
    N4 Ag1 N3 . . 127.16(9) ?
    N4 Ag1 N2 . . 158.38(9) ?
    N3 Ag1 N2 . . 69.91(8) ?
    N4 Ag1 N1 . . 95.75(9) ?
    N3 Ag1 N1 . . 136.79(8) ?
    N2 Ag1 N1 . . 67.19(8) ?
    C5 N1 C1 . . 118.5(3) ?
    C5 N1 Ag1 . . 116.58(19) ?
    C1 N1 Ag1 . . 124.7(2) ?
    C10 N2 C6 . . 119.5(2) ?
    C10 N2 Ag1 . . 118.15(17) ?
    C6 N2 Ag1 . . 122.28(18) ?
    C15 N3 C11 . . 118.0(3) ?
    C15 N3 Ag1 . . 122.9(2) ?
    C11 N3 Ag1 . . 118.89(18) ?
    C26 N4 C22 . . 116.9(3) ?
    C26 N4 Ag1 . . 119.0(2) ?
    C22 N4 Ag1 . . 123.5(2) ?
    N1 C1 C2 . . 123.8(3) ?
    N1 C1 H1 . . 118.1 ?
    C2 C1 H1 . . 118.1 ?
    C1 C2 C3 . . 117.8(3) ?
    C1 C2 H2 . . 121.1 ?
    C3 C2 H2 . . 121.1 ?
    C2 C3 C4 . . 119.3(3) ?
    C2 C3 H3 . . 120.3 ?
    C4 C3 H3 . . 120.3 ?
    C3 C4 C5 . . 119.2(3) ?
    C3 C4 H4 . . 120.4 ?
    C5 C4 H4 . . 120.4 ?
    N1 C5 C4 . . 121.3(3) ?
    N1 C5 C6 . . 117.1(3) ?
    C4 C5 C6 . . 121.7(3) ?
    N2 C6 C7 . . 121.3(3) ?
    N2 C6 C5 . . 116.7(2) ?
    C7 C6 C5 . . 122.0(3) ?
    C6 C7 C8 . . 120.1(3) ?
    C6 C7 H7 . . 119.9 ?
    C8 C7 H7 . . 119.9 ?
    C9 C8 C7 . . 117.1(3) ?
    C9 C8 C16 . . 121.9(3) ?
    C7 C8 C16 . . 121.0(3) ?
    C10 C9 C8 . . 120.0(3) ?
    C10 C9 H9 . . 120.0 ?
    C8 C9 H9 . . 120.0 ?
    N2 C10 C9 . . 121.8(3) ?
    N2 C10 C11 . . 116.5(2) ?
    C9 C10 C11 . . 121.7(3) ?
    N3 C11 C12 . . 121.0(3) ?
    N3 C11 C10 . . 116.2(2) ?
    C12 C11 C10 . . 122.8(3) ?
    C13 C12 C11 . . 119.9(3) ?
    C13 C12 H12 . . 120.0 ?
    C11 C12 H12 . . 120.0 ?
    C12 C13 C14 . . 119.2(3) ?
    C12 C13 H13 . . 120.4 ?
    C14 C13 H13 . . 120.4 ?
    C15 C14 C13 . . 117.9(3) ?
    C15 C14 H14 . . 121.0 ?
    C13 C14 H14 . . 121.0 ?
    N3 C15 C14 . . 124.0(3) ?
    N3 C15 H15 . . 118.0 ?
    C14 C15 H15 . . 118.0 ?
    C21 C16 C17 . . 118.2(3) ?
    C21 C16 C8 . . 121.7(3) ?
    C17 C16 C8 . . 120.1(3) ?
    C18 C17 C16 . . 120.5(3) ?
    C18 C17 H17 . . 119.7 ?
    C16 C17 H17 . . 119.7 ?
    C19 C18 C17 . . 120.7(3) ?
    C19 C18 H18 . . 119.7 ?
    C17 C18 H18 . . 119.7 ?
    C18 C19 C20 . . 119.8(3) ?
    C18 C19 H19 . . 120.1 ?
    C20 C19 H19 . . 120.1 ?
    C19 C20 C21 . . 120.0(3) ?
    C19 C20 H20 . . 120.0 ?
    C21 C20 H20 . . 120.0 ?
    C20 C21 C16 . . 120.8(3) ?
    C20 C21 H21 . . 119.6 ?
    C16 C21 H21 . . 119.6 ?
    N4 C22 C23 . . 122.8(4) ?
    N4 C22 H22 . . 118.6 ?
    C23 C22 H22 . . 118.6 ?
    C22 C23 C24 . . 120.4(4) ?
    C22 C23 H23 . . 119.8 ?
    C24 C23 H23 . . 119.8 ?
    C25 C24 C23 . . 116.3(3) ?
    C25 C24 C27 . . 121.8(4) ?
    C23 C24 C27 . . 121.9(4) ?
    C26 C25 C24 . . 120.3(3) ?
    C26 C25 H25 . . 119.9 ?
    C24 C25 H25 . . 119.9 ?
    N4 C26 C25 . . 123.4(3) ?
    N4 C26 H26 . . 118.3 ?
    C25 C26 H26 . . 118.3 ?
    C27 C27 C24 3_766 . 112.7(4) ?
    C27 C27 H27A 3_766 . 109.1 ?
    C24 C27 H27A . . 109.1 ?
    C27 C27 H27B 3_766 . 109.1 ?
    C24 C27 H27B . . 109.1 ?
    H27A C27 H27B . . 107.8 ?
    O1 S1 O3 . . 116.6(2) ?
    O1 S1 O2 . . 115.6(3) ?
    O3 S1 O2 . . 114.1(3) ?
    O1 S1 C28 . . 102.68(18) ?
    O3 S1 C28 . . 102.7(2) ?
    O2 S1 C28 . . 102.2(2) ?
    F3 C28 F2 . . 108.0(4) ?
    F3 C28 F1 . . 107.4(3) ?
    F2 C28 F1 . . 105.6(3) ?
    F3 C28 S1 . . 111.7(3) ?
    F2 C28 S1 . . 113.9(3) ?
    F1 C28 S1 . . 109.9(3) ?
loop_
    _geom_torsion_atom_site_label_1
    _geom_torsion_atom_site_label_2
    _geom_torsion_atom_site_label_3
    _geom_torsion_atom_site_label_4
    _geom_torsion_site_symmetry_1
    _geom_torsion_site_symmetry_2
    _geom_torsion_site_symmetry_3
    _geom_torsion_site_symmetry_4
    _geom_torsion
    _geom_torsion_publ_flag
    N4 Ag1 N1 C5 . . . . -163.1(2) ?
    N3 Ag1 N1 C5 . . . . 10.5(3) ?
    N2 Ag1 N1 C5 . . . . 3.2(2) ?
    N4 Ag1 N1 C1 . . . . 11.7(3) ?
    N3 Ag1 N1 C1 . . . . -174.7(2) ?
    N2 Ag1 N1 C1 . . . . 177.9(3) ?
    N4 Ag1 N2 C10 . . . . -142.1(3) ?
    N3 Ag1 N2 C10 . . . . 3.26(19) ?
    N1 Ag1 N2 C10 . . . . 177.9(2) ?
    N4 Ag1 N2 C6 . . . . 39.7(4) ?
    N3 Ag1 N2 C6 . . . . -174.9(2) ?
    N1 Ag1 N2 C6 . . . . -0.24(19) ?
    N4 Ag1 N3 C15 . . . . -14.9(3) ?
    N2 Ag1 N3 C15 . . . . -179.7(3) ?
    N1 Ag1 N3 C15 . . . . 173.1(2) ?
    N4 Ag1 N3 C11 . . . . 159.7(2) ?
    N2 Ag1 N3 C11 . . . . -5.1(2) ?
    N1 Ag1 N3 C11 . . . . -12.3(3) ?
    N3 Ag1 N4 C26 . . . . -131.2(2) ?
    N2 Ag1 N4 C26 . . . . 6.7(4) ?
    N1 Ag1 N4 C26 . . . . 43.2(3) ?
    N3 Ag1 N4 C22 . . . . 57.8(3) ?
    N2 Ag1 N4 C22 . . . . -164.2(2) ?
    N1 Ag1 N4 C22 . . . . -127.7(3) ?
    C5 N1 C1 C2 . . . . 0.1(5) ?
    Ag1 N1 C1 C2 . . . . -174.6(3) ?
    N1 C1 C2 C3 . . . . 0.1(5) ?
    C1 C2 C3 C4 . . . . 0.1(5) ?
    C2 C3 C4 C5 . . . . -0.5(5) ?
    C1 N1 C5 C4 . . . . -0.5(4) ?
    Ag1 N1 C5 C4 . . . . 174.6(2) ?
    C1 N1 C5 C6 . . . . 179.4(3) ?
    Ag1 N1 C5 C6 . . . . -5.5(3) ?
    C3 C4 C5 N1 . . . . 0.7(5) ?
    C3 C4 C5 C6 . . . . -179.2(3) ?
    C10 N2 C6 C7 . . . . 0.1(4) ?
    Ag1 N2 C6 C7 . . . . 178.2(2) ?
    C10 N2 C6 C5 . . . . 179.5(2) ?
    Ag1 N2 C6 C5 . . . . -2.4(3) ?
    N1 C5 C6 N2 . . . . 5.3(4) ?
    C4 C5 C6 N2 . . . . -174.8(3) ?
    N1 C5 C6 C7 . . . . -175.3(3) ?
    C4 C5 C6 C7 . . . . 4.7(4) ?
    N2 C6 C7 C8 . . . . 2.9(4) ?
    C5 C6 C7 C8 . . . . -176.5(3) ?
    C6 C7 C8 C9 . . . . -3.1(4) ?
    C6 C7 C8 C16 . . . . 175.5(3) ?
    C7 C8 C9 C10 . . . . 0.5(4) ?
    C16 C8 C9 C10 . . . . -178.0(3) ?
    C6 N2 C10 C9 . . . . -2.7(4) ?
    Ag1 N2 C10 C9 . . . . 179.0(2) ?
    C6 N2 C10 C11 . . . . 176.8(2) ?
    Ag1 N2 C10 C11 . . . . -1.4(3) ?
    C8 C9 C10 N2 . . . . 2.4(4) ?
    C8 C9 C10 C11 . . . . -177.1(3) ?
    C15 N3 C11 C12 . . . . -1.1(4) ?
    Ag1 N3 C11 C12 . . . . -176.1(2) ?
    C15 N3 C11 C10 . . . . -178.9(3) ?
    Ag1 N3 C11 C10 . . . . 6.2(3) ?
    N2 C10 C11 N3 . . . . -3.1(4) ?
    C9 C10 C11 N3 . . . . 176.4(3) ?
    N2 C10 C11 C12 . . . . 179.2(3) ?
    C9 C10 C11 C12 . . . . -1.2(4) ?
    N3 C11 C12 C13 . . . . 0.9(5) ?
    C10 C11 C12 C13 . . . . 178.5(3) ?
    C11 C12 C13 C14 . . . . 0.1(5) ?
    C12 C13 C14 C15 . . . . -0.8(5) ?
    C11 N3 C15 C14 . . . . 0.4(5) ?
    Ag1 N3 C15 C14 . . . . 175.1(3) ?
    C13 C14 C15 N3 . . . . 0.5(6) ?
    C9 C8 C16 C21 . . . . -27.9(5) ?
    C7 C8 C16 C21 . . . . 153.6(3) ?
    C9 C8 C16 C17 . . . . 151.3(3) ?
    C7 C8 C16 C17 . . . . -27.2(4) ?
    C21 C16 C17 C18 . . . . 0.0(5) ?
    C8 C16 C17 C18 . . . . -179.1(3) ?
    C16 C17 C18 C19 . . . . -0.2(6) ?
    C17 C18 C19 C20 . . . . 0.2(6) ?
    C18 C19 C20 C21 . . . . -0.2(6) ?
    C19 C20 C21 C16 . . . . 0.1(6) ?
    C17 C16 C21 C20 . . . . 0.0(5) ?
    C8 C16 C21 C20 . . . . 179.2(3) ?
    C26 N4 C22 C23 . . . . -1.0(5) ?
    Ag1 N4 C22 C23 . . . . 170.1(3) ?
    N4 C22 C23 C24 . . . . -0.3(6) ?
    C22 C23 C24 C25 . . . . 1.6(6) ?
    C22 C23 C24 C27 . . . . -179.2(4) ?
    C23 C24 C25 C26 . . . . -1.7(6) ?
    C27 C24 C25 C26 . . . . 179.2(4) ?
    C22 N4 C26 C25 . . . . 1.0(5) ?
    Ag1 N4 C26 C25 . . . . -170.5(3) ?
    C24 C25 C26 N4 . . . . 0.4(6) ?
    C25 C24 C27 C27 . . . 3_766 -66.6(7) ?
    C23 C24 C27 C27 . . . 3_766 114.3(6) ?
    O1 S1 C28 F3 . . . . -56.0(4) ?
    O3 S1 C28 F3 . . . . 65.4(4) ?
    O2 S1 C28 F3 . . . . -176.1(3) ?
    O1 S1 C28 F2 . . . . -178.7(3) ?
    O3 S1 C28 F2 . . . . -57.3(4) ?
    O2 S1 C28 F2 . . . . 61.2(4) ?
    O1 S1 C28 F1 . . . . 63.1(3) ?
    O3 S1 C28 F1 . . . . -175.5(3) ?
    O2 S1 C28 F1 . . . . -57.1(3) ?
loop_
    _geom_hbond_atom_site_label_D
    _geom_hbond_atom_site_label_H
    _geom_hbond_atom_site_label_A
    _geom_hbond_site_symmetry_A
    _geom_hbond_distance_DH
    _geom_hbond_distance_HA
    _geom_hbond_distance_DA
    _geom_hbond_angle_DHA
    C12 H12 O1 3_656 0.93 2.52 3.360(4) 150.1
    C20 H20 F1 3_656 0.93 2.56 3.251(5) 131.9
data_global
_journal_date_recd_electronic     2010-07-25
_journal_date_accepted     2010-08-07
_journal_name_full     'Acta Crystallographica, Section E'
_journal_year     2010
_journal_volume     66
_journal_issue      9
_journal_page_first     m1117
_journal_page_last     m1118
_journal_paper_category     QM
_journal_coeditor_code     ZL2294
_publ_contact_author_name     'Ma, Yajun'
_publ_contact_author_address
;
School of Chemistry and Chemical Engineering
Yu Lin University
Yulin 719000
People's Republic of China
;
_publ_contact_author_email     yulinmyj@126.com
_publ_contact_author_phone     ?
_publ_section_title
;\
[\m-1,2-Bis(4-pyridyl)ethane-\k^2^<i>N</i>:<i>N</i>']bis[(4'-phenyl-2,2':6',\
2''-terpyridine-\k^3^<i>N</i>,<i>N</i>',<i>N</i>'')silver(I)]
bis(trifluoromethanesulfonate)
;
loop_
    _publ_author_name
    _publ_author_address
    'Ma, Yajun'
;
School of Chemistry and Chemical Engineering
Yu Lin University
Yulin 719000
People's Republic of China
;
    'Liu, Buming'
;
School of Chemistry and Chemical Engineering
Yu Lin University
Yulin 719000
People's Republic of China
;
    'Xue, Chenghu'
;
School of Chemistry and Chemical Engineering
Yu Lin University
Yulin 719000
People's Republic of China
;
