# Supplementary material for: [μ-1,2-Bis(4-pyrid­yl)ethane-κ2 N:N′]bis­[(4′-phenyl-2,2′:6′,2′′-terpyridine-κ3 N,N′,N′′)silver(I)] bis­(trifluoro­methane­sulfonate)
Source: Acta Crystallogr Sect E Struct Rep Online. 2010 Aug 18;66(Pt 9):m1117–8. doi: 10.1107/S1600536810031776 (PMC3008054; doi:10.1107/S1600536810031776)
Supplement: Supplementary file 2 [file e-66-m1117-Isup2.hkl]

# 
# h,k,l, Fc-squared, Fo-squared, sigma(Fo-squared) and status flag 
# 
data_I
_shelx_title ' 0903am in P2(1)/n                P21/c' 
_shelx_refln_list_code          4 
_shelx_F_calc_maximum      324.92 
_exptl_crystal_F_000      1323.80 
_reflns_d_resolution_high  0.8106 
 
loop_ 
 _symmetry_equiv_pos_as_xyz 
 'x, y, z' 
 '-x, y+1/2, -z+1/2' 
 '-x, -y, -z' 
 'x, -y-1/2, z-1/2' 
 
_cell_length_a     7.8345 
_cell_length_b    17.4048 
_cell_length_c    20.5608 
_cell_angle_alpha  90.000 
_cell_angle_beta  108.795 
_cell_angle_gamma  90.000 
 
_shelx_F_squared_multiplier     1.000 
 
loop_ 
 _refln_index_h 
 _refln_index_k 
 _refln_index_l 
 _refln_F_squared_calc 
 _refln_F_squared_meas 
 _refln_F_squared_sigma 
 _refln_observed_status 
   2   0   0    26730.52    29427.09    485.84 o 
   3   0   0     7128.74     7692.19    109.31 o 
   4   0   0     2177.88     2044.05     44.18 o 
   5   0   0       73.94       66.49      9.31 o 
   6   0   0     1838.98     1943.56     71.59 o 
   7   0   0       18.25        5.08     15.23 o 
   8   0   0       44.84       62.35     21.57 o 
   9   0   0       26.92       51.29     21.93 o 
   1   1   0       36.09       34.44      2.61 o 
   2   1   0    80933.47    75062.24   1069.68 o 
   3   1   0     1080.36     1051.90     17.41 o 
   4   1   0     3588.47     3688.33     44.69 o 
   5   1   0        5.18        9.32      4.10 o 
   6   1   0       65.21       66.66     12.73 o 
   7   1   0       65.12       63.80     13.26 o 
   8   1   0       40.05       53.22     23.20 o 
   9   1   0        4.30       10.15     13.67 o 
   0   2   0     2086.81     2093.88     39.34 o 
   1   2   0     4987.49     5152.75     64.68 o 
   2   2   0    20703.86    23512.88    334.26 o 
   3   2   0       16.86       34.81      3.83 o 
   4   2   0      348.35      367.65     10.08 o 
   5   2   0      128.60      160.06      6.90 o 
   6   2   0       27.51       41.69     11.34 o 
   7   2   0        0.41       -9.52      9.61 o 
   8   2   0       10.55       21.61     12.54 o 
   9   2   0        0.08        6.26     13.44 o 
   1   3   0     5547.45     6172.97     77.56 o 
   2   3   0    20460.28    22633.47    322.26 o 
   3   3   0      240.29      234.67      8.18 o 
   4   3   0     5855.81     6375.70     84.39 o 
   5   3   0      292.63      301.31     15.59 o 
   6   3   0        0.73      -10.51      9.31 o 
   7   3   0       22.39       20.90     11.71 o 
   8   3   0       84.62       90.42     17.04 o 
   9   3   0       15.50       16.86     14.08 o 
   0   4   0    41155.56    39207.28   1035.58 o 
   1   4   0     6805.56     7333.22     92.26 o 
   2   4   0        9.58       10.48      2.76 o 
   3   4   0     8373.42     8500.92    125.32 o 
   4   4   0     2021.72     1966.69     30.75 o 
   5   4   0       23.26       40.73     12.56 o 
   6   4   0     1288.63     1289.16     92.17 o 
   7   4   0        8.80       10.61     11.28 o 
   8   4   0       57.54       45.25     14.55 o 
   1   5   0     2739.99     3147.21     41.97 o 
   2   5   0      794.60      725.71     18.88 o 
   3   5   0      775.46      811.19     15.36 o 
   4   5   0     1686.60     1694.59     27.62 o 
   5   5   0      431.54      381.54     11.80 o 
   6   5   0      140.43      139.45     14.58 o 
   7   5   0       66.72       76.48     13.77 o 
   8   5   0       29.44       21.03     18.31 o 
   0   6   0        4.45       -6.07      4.05 o 
   1   6   0      572.41      686.79     15.82 o 
   2   6   0        2.20        3.62      2.70 o 
   3   6   0      369.66      343.20     12.95 o 
   4   6   0     1925.08     2017.26     31.47 o 
   5   6   0       49.24       48.25      7.04 o 
   6   6   0       56.31       73.39      8.77 o 
   7   6   0       27.27       18.79     12.14 o 
   8   6   0       94.29      124.71     25.92 o 
   1   7   0    10317.95    10773.71    158.31 o 
   2   7   0    11332.35    12515.89    157.41 o 
   3   7   0       15.39       14.30      3.85 o 
   4   7   0      189.36      143.42      7.73 o 
   5   7   0     2915.60     2923.06     46.10 o 
   6   7   0      262.33      283.25     15.44 o 
   7   7   0      131.78      130.34     17.04 o 
   8   7   0        8.05       10.72     13.23 o 
   0   8   0    23265.82    25163.51    439.72 o 
   1   8   0     3381.18     3786.57     61.53 o 
   2   8   0      302.36      306.13      8.03 o 
   3   8   0    10717.38    10869.73    139.05 o 
   4   8   0      303.84      297.17     11.01 o 
   5   8   0     1326.34     1425.23     33.91 o 
   6   8   0      500.71      464.64     19.77 o 
   7   8   0       29.64       16.76     11.63 o 
   8   8   0        0.14      -12.60     13.87 o 
   1   9   0     5190.72     5108.78     81.06 o 
   2   9   0     4181.10     4692.26     75.79 o 
   3   9   0      742.27      738.94     30.68 o 
   4   9   0     1400.07     1432.00     29.46 o 
   5   9   0     1228.49     1294.85     35.46 o 
   6   9   0       16.02        6.68      8.26 o 
   7   9   0      249.05      266.37     22.74 o 
   8   9   0      241.37      221.39     22.81 o 
   0  10   0      457.17      465.67     25.47 o 
   1  10   0      126.41      153.90      9.37 o 
   2  10   0       12.46       -0.01      4.69 o 
   3  10   0        9.51       16.85      5.60 o 
   4  10   0      102.97      101.71      8.22 o 
   5  10   0        0.95        1.30      7.51 o 
   6  10   0      181.21      180.70     17.09 o 
   7  10   0       13.62       -3.85     11.15 o 
   8  10   0       43.91       43.19     17.49 o 
   1  11   0     3920.12     3786.94     64.66 o 
   2  11   0     1644.75     1578.54     38.70 o 
   3  11   0       66.06       60.88      7.87 o 
   4  11   0      530.36      534.35     16.09 o 
   5  11   0      994.85      976.89     46.60 o 
   6  11   0       19.04       25.37      9.59 o 
   7  11   0      294.22      300.20     24.20 o 
   0  12   0     8460.17     8662.27    477.51 o 
   1  12   0      719.79      699.79     29.52 o 
   2  12   0     1202.69     1275.26     25.00 o 
   3  12   0     5684.22     5725.11     81.02 o 
   4  12   0      167.83      187.39     10.64 o 
   5  12   0     1447.47     1474.15     36.19 o 
   6  12   0      808.04      818.80     27.15 o 
   7  12   0       34.41       26.00     13.87 o 
   1  13   0     3018.34     2935.49     66.03 o 
   2  13   0      338.48      397.33     14.82 o 
   3  13   0     2318.55     2279.22     43.43 o 
   4  13   0      446.92      452.97     15.65 o 
   5  13   0        0.58        1.85      7.43 o 
   6  13   0        9.52       13.17     10.28 o 
   7  13   0      101.72      124.33     18.50 o 
   0  14   0       41.46       43.47      9.70 o 
   1  14   0       24.42       29.82     10.27 o 
   2  14   0      720.10      649.80     21.41 o 
   3  14   0       95.10       84.97      8.43 o 
   4  14   0      143.92      102.73      9.42 o 
   5  14   0      252.35      274.14     21.34 o 
   6  14   0      150.96      103.33     12.81 o 
   1  15   0     1260.90     1194.51     30.89 o 
   2  15   0      835.78      796.28     24.40 o 
   3  15   0        4.03       -5.61      5.83 o 
   4  15   0     1196.91     1121.16     26.38 o 
   5  15   0      256.57      273.04     16.90 o 
   6  15   0        5.14        4.64      8.37 o 
   0  16   0     2549.00     2566.88     90.81 o 
   1  16   0      274.71      261.51     15.34 o 
   2  16   0      571.88      547.98     20.75 o 
   3  16   0     1930.41     1877.59     43.29 o 
   4  16   0       98.44      105.11     11.76 o 
   5  16   0      155.45      166.82     35.80 o 
   6  16   0      372.21      368.97     20.84 o 
   1  17   0      860.45      847.68     50.28 o 
   2  17   0      364.24      375.57     18.55 o 
   3  17   0       22.48       24.03      7.91 o 
   4  17   0      492.48      559.49     73.68 o 
   5  17   0      133.04      160.77     19.33 o 
   0  18   0        0.15      -14.50     10.33 o 
   1  18   0       17.80       30.26      8.42 o 
   2  18   0        8.67        2.89      6.32 o 
   3  18   0       22.28        8.74      7.14 o 
   4  18   0       13.59        7.50      9.99 o 
   1  19   0      187.47      217.90     22.29 o 
   2  19   0      471.95      468.50     21.96 o 
   3  19   0        1.88       -2.20      7.13 o 
   4  19   0      116.61      113.06     17.36 o 
   0  20   0     1037.89      998.51     54.38 o 
   1  20   0       33.82       61.30     10.01 o 
   2  20   0      269.36      296.75     18.55 o 
   3  20   0      458.72      481.03     34.22 o 
   1  21   0      208.26      211.02     27.64 o 
  -9   1   1       42.52       41.55     22.29 o 
  -8   1   1        0.41       -0.12     11.20 o 
  -7   1   1      110.58      100.28     14.55 o 
  -6   1   1       96.01      121.32     14.10 o 
  -5   1   1      334.86      389.37     13.82 o 
  -4   1   1      468.34      473.96     16.77 o 
  -3   1   1       16.35       10.07      3.65 o 
  -2   1   1    10582.77    12380.63    171.91 o 
  -1   1   1     5017.84     5815.72    103.56 o 
   0   1   1    31632.54        0.27      1.36 o 
   1   1   1      366.35      322.30     10.42 o 
   2   1   1    60416.90    58796.24    723.58 o 
   3   1   1    10909.30    11762.46    129.11 o 
   4   1   1      339.04      335.25      8.31 o 
   5   1   1       96.32      105.67     10.81 o 
   6   1   1      615.10      629.48     26.27 o 
   7   1   1       12.10       26.46     13.87 o 
   8   1   1        0.04      -11.13     11.43 o 
   9   1   1       12.52       32.40     22.75 o 
  -9   2   1        5.54        7.60     11.63 o 
  -8   2   1       55.88       38.47     12.96 o 
  -7   2   1      583.19      566.92     26.48 o 
  -6   2   1        0.53        1.27      7.12 o 
  -5   2   1     1342.15     1307.85     28.34 o 
  -4   2   1     5079.58     5218.14     80.50 o 
  -3   2   1       85.11       80.27      8.17 o 
  -2   2   1     1840.43     2110.36     41.38 o 
  -1   2   1    16280.42    17504.79    248.13 o 
   0   2   1    10360.49    11749.14    117.96 o 
   1   2   1    24587.50    25987.95    367.57 o 
   2   2   1    93368.93    85103.25   1316.97 o 
   3   2   1     1965.02     2001.08     29.21 o 
   4   2   1     5204.02     5653.43     87.89 o 
   5   2   1     1418.47     1280.80     44.97 o 
   6   2   1      159.45      135.15     15.21 o 
   7   2   1       48.72       86.58     14.90 o 
   8   2   1      255.88      213.59     20.93 o 
  -9   3   1       47.37       71.21     16.53 o 
  -8   3   1       66.13       94.09     15.98 o 
  -7   3   1       53.68       54.70     20.30 o 
  -6   3   1      146.40      177.80     11.94 o 
  -5   3   1     1295.62     1292.63     23.80 o 
  -4   3   1       83.98      103.18      6.50 o 
  -3   3   1      765.80      676.35     14.83 o 
  -2   3   1     3260.01     3160.82     42.08 o 
  -1   3   1    34504.03    35887.29    506.59 o 
   0   3   1     1586.92     1653.00     18.17 o 
   1   3   1       90.37      103.05      5.12 o 
   2   3   1     8472.75     8825.53    111.12 o 
   3   3   1     4766.78     4815.15     63.69 o 
   4   3   1    15344.48    16630.75    208.84 o 
   5   3   1        2.84       -3.64      6.15 o 
   6   3   1     1186.77     1094.14     35.73 o 
   7   3   1       36.00       43.08     12.49 o 
   8   3   1        0.39       -3.01     11.33 o 
  -9   4   1       11.36       17.94     17.76 o 
  -8   4   1        9.75        9.09     11.24 o 
  -7   4   1       16.30       22.02     11.56 o 
  -6   4   1      202.07      199.94     12.59 o 
  -5   4   1       11.52       16.99      4.70 o 
  -4   4   1       40.09       47.46      5.26 o 
  -3   4   1      781.73      663.00     25.20 o 
  -2   4   1     3827.75     3906.54     51.55 o 
  -1   4   1     1535.44     1434.11     25.03 o 
   0   4   1      933.82      968.18     12.57 o 
   1   4   1      261.74      172.76      4.71 o 
   2   4   1      231.11      247.97      6.44 o 
   3   4   1        0.19        2.62      2.95 o 
   4   4   1     6671.33     6889.26     90.66 o 
   5   4   1      151.38      118.68      9.48 o 
   6   4   1      592.84      605.56     32.90 o 
   7   4   1        0.36        8.60     10.91 o 
   8   4   1       37.46       61.85     14.61 o 
  -9   5   1       22.06       13.05     19.94 o 
  -8   5   1        8.20       43.86     20.84 o 
  -7   5   1       20.60       25.09     11.77 o 
  -6   5   1      384.88      342.94     15.72 o 
  -5   5   1      678.09      701.12     18.52 o 
  -4   5   1      430.99      410.94     12.19 o 
  -3   5   1     2086.61     2032.81     30.39 o 
  -2   5   1     2060.24     2257.42     31.81 o 
  -1   5   1      109.42      112.83     12.58 o 
   0   5   1     9625.03     9784.04    109.28 o 
   1   5   1    10208.76    10599.80    118.36 o 
   2   5   1      247.67      209.24      5.96 o 
   3   5   1     2472.84     2534.41     32.98 o 
   4   5   1     4169.55     4317.49     59.89 o 
   5   5   1       23.51       25.03      7.47 o 
   6   5   1     1085.30      984.39     75.67 o 
   7   5   1      333.10      308.59     35.98 o 
   8   5   1        0.12       -8.16     16.86 o 
  -8   6   1        8.92       14.40     11.89 o 
  -7   6   1      236.18      247.55     20.32 o 
  -6   6   1       76.96       73.78      8.62 o 
  -5   6   1       10.04        4.78      4.13 o 
  -4   6   1     3953.26     4157.79     57.97 o 
  -3   6   1      108.54       80.82      5.18 o 
  -2   6   1    10747.98    11106.14    139.71 o 
  -1   6   1    12780.75    12742.22    184.88 o 
   0   6   1      155.09      136.13      4.79 o 
   1   6   1     9956.19    10090.45    126.95 o 
   2   6   1    11354.73    11984.56    134.74 o 
   3   6   1      335.50      287.94      8.04 o 
   4   6   1      831.70      772.92     14.89 o 
   5   6   1     1004.24      967.71     21.42 o 
   6   6   1      448.48      363.12     17.53 o 
   7   6   1      225.16      277.31     31.90 o 
   8   6   1      150.90      156.97     19.85 o 
  -8   7   1       33.38       22.92     25.74 o 
  -7   7   1       57.78       47.05     13.26 o 
  -6   7   1      549.88      689.93     28.81 o 
  -5   7   1     1242.34     1313.81     22.60 o 
  -4   7   1      126.86      129.88      7.24 o 
  -3   7   1     2188.58     2315.03     34.58 o 
  -2   7   1     8368.70     9040.92    134.69 o 
  -1   7   1      706.60      611.00     15.41 o 
   0   7   1    10556.95    11125.89    125.15 o 
   1   7   1     1830.76     1839.78     28.88 o 
   2   7   1     2349.13     2495.15     32.17 o 
   3   7   1      485.61      421.73      9.84 o 
   4   7   1     1763.15     1877.67     27.68 o 
   5   7   1       75.05       75.85      8.27 o 
   6   7   1        8.92       -9.15     10.06 o 
   7   7   1        1.65        0.12     10.42 o 
   8   7   1        9.01       -3.38     10.38 o 
  -8   8   1       67.71       63.33     15.89 o 
  -7   8   1       20.25       30.00     12.14 o 
  -6   8   1        1.79        6.44      7.53 o 
  -5   8   1       32.18       25.98      6.32 o 
  -4   8   1       14.65       10.13      6.96 o 
  -3   8   1       92.68      119.65      6.06 o 
  -2   8   1      731.09      792.71     25.82 o 
  -1   8   1      380.44      414.46     12.84 o 
   0   8   1        8.03        3.75      2.83 o 
   1   8   1      251.48      246.05      6.32 o 
   2   8   1     2022.10     2310.66     30.61 o 
   3   8   1        2.25        5.95      3.35 o 
   4   8   1        4.80       12.21      4.30 o 
   5   8   1      967.09      950.50     26.49 o 
   6   8   1       44.86       37.54     14.14 o 
   7   8   1        2.11        7.70     11.33 o 
   8   8   1        0.02      -11.74     11.82 o 
  -8   9   1        0.11        0.55     11.58 o 
  -7   9   1        0.38        0.32     11.40 o 
  -6   9   1      425.47      442.54     34.79 o 
  -5   9   1      372.37      363.42     24.33 o 
  -4   9   1     1318.65     1243.43     28.35 o 
  -3   9   1     4849.73     4703.50     76.93 o 
  -2   9   1     6486.19     6941.42    153.89 o 
  -1   9   1      143.73      137.17     10.67 o 
   0   9   1     2167.26     1986.74     31.23 o 
   1   9   1     1254.85     1071.80     19.58 o 
   2   9   1      102.95       73.38      4.20 o 
   3   9   1     3721.93     3846.10     55.83 o 
   4   9   1      199.76      194.05     10.68 o 
   5   9   1      114.20      130.00     12.02 o 
   6   9   1       65.08       56.06     13.63 o 
   7   9   1      410.59      384.67     25.82 o 
   8   9   1       34.13       12.08     13.16 o 
  -8  10   1      193.03      209.69     22.07 o 
  -7  10   1       60.71       54.01     14.48 o 
  -6  10   1       95.85       87.12     11.63 o 
  -5  10   1      500.88      466.12     15.44 o 
  -4  10   1     4933.57     4857.04    147.18 o 
  -3  10   1      565.80      499.19     16.54 o 
  -2  10   1     8798.21     9057.15    138.18 o 
  -1  10   1     3831.21     3707.00     62.50 o 
   0  10   1      281.91      290.03      8.12 o 
   1  10   1     3105.42     3163.84     46.34 o 
   2  10   1     5160.18     5454.50     75.23 o 
   3  10   1     1369.33     1312.10     25.10 o 
   4  10   1     2170.41     2115.96     36.39 o 
   5  10   1     1985.01     1994.27     59.78 o 
   6  10   1       22.61       33.98     15.27 o 
   7  10   1      219.08      234.49     21.91 o 
  -7  11   1        1.93        2.09     27.46 o 
  -6  11   1      833.66      937.67     28.70 o 
  -5  11   1      166.51      148.17     15.06 o 
  -4  11   1     1624.90     1585.31     35.11 o 
  -3  11   1        2.02        7.81      5.41 o 
  -2  11   1     1041.44     1054.18     25.48 o 
  -1  11   1      429.51      409.96     14.79 o 
   0  11   1     4015.92     4188.64     52.99 o 
   1  11   1     2871.73     2731.93     41.72 o 
   2  11   1     1344.77     1180.25     41.61 o 
   3  11   1     1534.39     1526.13     28.39 o 
   4  11   1      143.49      169.92      9.95 o 
   5  11   1        7.51       24.59      8.07 o 
   6  11   1      254.21      252.57     16.18 o 
   7  11   1        0.67      -10.07     22.20 o 
  -7  12   1        6.85        9.52     11.90 o 
  -6  12   1        0.91       -2.71      7.60 o 
  -5  12   1      476.18      434.11     29.13 o 
  -4  12   1        0.11        0.25      5.23 o 
  -3  12   1      442.84      389.62     43.30 o 
  -2  12   1      235.62      178.30     11.27 o 
  -1  12   1       51.72       62.03      7.93 o 
   0  12   1        7.72       10.50      4.63 o 
   1  12   1       14.88        2.70      4.08 o 
   2  12   1       39.46       32.24      5.43 o 
   3  12   1      148.71      135.35     14.83 o 
   4  12   1       98.96      100.90      8.62 o 
   5  12   1      305.98      270.26     20.34 o 
   6  12   1        8.93        6.01      8.43 o 
   7  12   1        7.46      -16.19     10.82 o 
  -7  13   1       91.50       85.24     27.37 o 
  -6  13   1      375.50      368.48     19.49 o 
  -5  13   1       32.48       49.75      9.53 o 
  -4  13   1     1070.11     1073.64     24.49 o 
  -3  13   1     2355.49     2084.77     43.50 o 
  -2  13   1      625.51      596.12     19.97 o 
  -1  13   1      447.60      441.05     16.73 o 
   0  13   1     3324.45     3314.38     52.09 o 
   1  13   1     2007.08     1918.43     48.70 o 
   2  13   1      555.75      558.49     15.90 o 
   3  13   1      741.58      662.07     17.99 o 
   4  13   1      185.13      181.49     10.85 o 
   5  13   1       47.34       38.44      9.67 o 
   6  13   1      312.37      339.44     19.85 o 
   7  13   1       47.85       42.25     14.33 o 
  -7  14   1       30.07       17.80     13.18 o 
  -6  14   1        0.68        5.19      8.38 o 
  -5  14   1      122.55      109.02     12.31 o 
  -4  14   1     2128.11     2239.01     61.03 o 
  -3  14   1      752.23      725.76     19.31 o 
  -2  14   1     1815.74     1807.72     39.75 o 
  -1  14   1     8170.40     8264.83    131.67 o 
   0  14   1      108.44      126.07      9.46 o 
   1  14   1      530.55      540.12     19.21 o 
   2  14   1     3679.58     3549.88     65.05 o 
   3  14   1      203.49      182.71     10.75 o 
   4  14   1      705.01      650.20     22.55 o 
   5  14   1      315.63      349.10     18.44 o 
   6  14   1        1.34        1.66      8.43 o 
  -6  15   1       48.88       64.05     11.17 o 
  -5  15   1      205.95      228.69     15.90 o 
  -4  15   1       49.82       60.65      8.34 o 
  -3  15   1      277.65      273.51     22.60 o 
  -2  15   1     1286.24     1312.57     32.91 o 
  -1  15   1      289.38      250.12     14.82 o 
   0  15   1      326.99      322.44     16.11 o 
   1  15   1     1463.12     1461.17     35.05 o 
   2  15   1      572.41      546.23     43.38 o 
   3  15   1      356.52      436.37     40.65 o 
   4  15   1      341.84      349.23     31.07 o 
   5  15   1       11.67       14.31      8.35 o 
   6  15   1      135.10      172.07     15.62 o 
  -6  16   1        6.47        6.20     10.56 o 
  -5  16   1       35.95       24.06     10.70 o 
  -4  16   1        5.83        7.28      7.14 o 
  -3  16   1        0.08       11.79      6.85 o 
  -2  16   1      208.72      153.78     19.85 o 
  -1  16   1      131.47      120.88     14.53 o 
   0  16   1      538.26      517.11     19.82 o 
   1  16   1      644.82      604.02     24.93 o 
   2  16   1      134.58      162.70     23.27 o 
   3  16   1       47.62       31.32     11.76 o 
   4  16   1        0.07       10.40     11.33 o 
   5  16   1        0.04        7.37     12.05 o 
  -5  17   1      132.02      138.28     17.55 o 
  -4  17   1        4.15        8.65      7.60 o 
  -3  17   1      906.43      900.49     28.00 o 
  -2  17   1      847.51      840.29     26.83 o 
  -1  17   1      148.42      166.08     13.54 o 
   0  17   1     1752.07     1699.04     40.86 o 
   1  17   1      324.93      296.83     16.72 o 
   2  17   1       69.95       79.61     12.53 o 
   3  17   1      704.47      609.54     27.81 o 
   4  17   1      230.47      244.15     21.72 o 
   5  17   1       49.33       67.27     23.47 o 
  -5  18   1      116.89      164.93     19.99 o 
  -4  18   1      388.88      358.32     19.46 o 
  -3  18   1      130.52      114.56     12.39 o 
  -2  18   1      601.75      612.22     23.11 o 
  -1  18   1     1431.59     1343.19     36.05 o 
   0  18   1      452.61      488.71     25.42 o 
   1  18   1      704.60      668.66     24.16 o 
   2  18   1      983.00     1032.72     30.93 o 
   3  18   1        2.35        8.18      6.54 o 
   4  18   1       96.52      116.79     16.85 o 
  -4  19   1       71.71       95.74     16.20 o 
  -3  19   1      288.84      289.35     18.17 o 
  -2  19   1      429.65      453.01     21.68 o 
  -1  19   1       34.93       49.52      9.15 o 
   0  19   1      386.77      384.17     29.45 o 
   1  19   1      187.61      189.51     15.09 o 
   2  19   1        3.64        8.19      7.47 o 
   3  19   1      287.57      291.90     18.11 o 
   4  19   1       25.16       20.47     11.12 o 
  -3  20   1        0.53        4.61      8.23 o 
  -2  20   1       12.40       10.45      7.47 o 
  -1  20   1        7.70       13.47      9.06 o 
   0  20   1        0.39       17.40      9.15 o 
   1  20   1        0.52       21.63      7.82 o 
   2  20   1       20.65       16.09      7.59 o 
   3  20   1      113.14      135.28     13.90 o 
  -1  21   1       51.23       44.06     21.21 o 
   0  21   1      478.80      431.06     27.11 o 
   1  21   1      367.43      406.78     21.96 o 
  -9   0   2        9.82       15.23     17.94 o 
  -8   0   2        3.36       15.77     16.49 o 
  -7   0   2      141.93      181.80     23.02 o 
  -6   0   2      386.07      366.89     18.22 o 
  -5   0   2     7269.73     7340.14    130.53 o 
  -4   0   2      850.03      985.29     59.81 o 
  -2   0   2     4729.17     5136.30    132.31 o 
   0   0   2    43904.91    34327.57   1717.27 o 
   1   0   2    75418.42    65234.55   1609.69 o 
   2   0   2    11182.79    12537.42    220.44 o 
   3   0   2     5891.83     6001.69    109.65 o 
   4   0   2      243.26      205.74     10.63 o 
   5   0   2      101.70      145.00     19.58 o 
   6   0   2      110.16      130.14     21.75 o 
   7   0   2      245.64      239.61     27.91 o 
   8   0   2        0.44        3.08     16.86 o 
  -9   1   2       21.07       24.62     17.76 o 
  -8   1   2      120.95       88.73     15.64 o 
  -7   1   2      753.07      767.98     56.91 o 
  -6   1   2       42.34       61.42      7.41 o 
  -5   1   2       70.14       55.61      5.89 o 
  -4   1   2      293.59      314.00     10.05 o 
  -3   1   2    10340.06    10846.26    153.20 o 
  -2   1   2    38798.93    41219.15    633.55 o 
  -1   1   2    14723.49    16991.88    296.43 o 
   0   1   2      656.54      593.46      7.71 o 
   1   1   2    32799.24    33399.55    689.69 o 
   2   1   2    10968.93    12443.50    135.31 o 
   3   1   2     2082.09     2028.02     25.12 o 
   4   1   2     5388.54     5583.50     74.23 o 
   5   1   2     2689.73     2828.12     63.95 o 
   6   1   2      120.77      130.57     21.21 o 
   7   1   2       64.72       91.19     26.28 o 
   8   1   2        1.90        0.63     12.30 o 
  -9   2   2        4.42       -8.01     10.76 o 
  -8   2   2        0.51       -9.00      9.86 o 
  -7   2   2       35.62       49.79     12.43 o 
  -6   2   2        5.32        4.62      5.05 o 
  -5   2   2     1011.72     1057.80     23.36 o 
  -4   2   2      626.70      592.03     19.12 o 
  -3   2   2       47.26       32.09      4.96 o 
  -2   2   2     2816.80     3347.91     63.37 o 
  -1   2   2      543.82      463.88      8.02 o 
   0   2   2      159.46      176.39      3.63 o 
   1   2   2      390.74      438.15      8.84 o 
   2   2   2     2646.22     3178.40     42.26 o 
   3   2   2      396.69      398.23      9.16 o 
   4   2   2     1761.36     2040.05     26.69 o 
   5   2   2       55.13       46.57     10.86 o 
   6   2   2        3.86        0.97     11.96 o 
   7   2   2        9.74        7.29     11.34 o 
   8   2   2       23.51       34.46     25.19 o 
  -9   3   2        6.06       26.98     13.47 o 
  -8   3   2       67.35       57.15     14.11 o 
  -7   3   2       61.19       53.97     12.49 o 
  -6   3   2       98.29       98.89      7.96 o 
  -5   3   2      235.80      199.70     10.97 o 
  -4   3   2      443.35      378.57     11.73 o 
  -3   3   2      663.83      760.13     46.49 o 
  -2   3   2      776.65      713.82     15.00 o 
  -1   3   2      939.81     1141.16     16.56 o 
   0   3   2     3044.57     3189.02     36.87 o 
   1   3   2      115.24       91.08      3.35 o 
   2   3   2    14866.47    15518.40    192.58 o 
   3   3   2     2155.56     2393.58     37.33 o 
   4   3   2     8470.45     8761.74    113.32 o 
   5   3   2      820.44      880.87     22.51 o 
   6   3   2      142.54      121.50     15.24 o 
   7   3   2       11.98        9.87     11.72 o 
   8   3   2       25.46       18.20     13.07 o 
  -9   4   2       15.00        9.06     19.21 o 
  -8   4   2       80.30       52.20     13.83 o 
  -7   4   2       56.39       53.36     25.56 o 
  -6   4   2     1576.43     1626.44     35.59 o 
  -5   4   2     1348.08     1396.28     28.59 o 
  -4   4   2      168.03      197.84      8.78 o 
  -3   4   2     5976.38     6168.09     93.40 o 
  -2   4   2    10235.71    10644.72    154.53 o 
  -1   4   2      375.04      361.13     13.60 o 
   0   4   2    13485.22    14344.17    158.27 o 
   1   4   2    10574.93    10760.63    119.83 o 
   2   4   2      113.78      100.32      4.22 o 
   3   4   2     6036.40     6121.59     79.90 o 
   4   4   2    11553.72    12209.60    163.30 o 
   5   4   2       50.38       80.60      8.71 o 
   6   4   2     2277.04     2228.40     56.67 o 
   7   4   2       83.12       91.95     15.34 o 
   8   4   2       26.11       32.62     14.53 o 
  -9   5   2      144.83      148.63     28.82 o 
  -8   5   2       70.97       69.24     20.66 o 
  -7   5   2      224.30      278.47     28.00 o 
  -6   5   2      863.60      945.05     25.31 o 
  -5   5   2       38.13       39.43      6.16 o 
  -4   5   2     4821.00     5195.33     70.41 o 
  -3   5   2     5768.58     5962.42     78.15 o 
  -2   5   2      687.97      717.51     12.82 o 
  -1   5   2     6006.14     5987.37     89.35 o 
   0   5   2     1311.74     1441.98     17.31 o 
   1   5   2    15327.05    16866.71    186.41 o 
   2   5   2     4384.47     5161.18     60.58 o 
   3   5   2      296.48      333.93      8.40 o 
   4   5   2       67.53       70.43      5.28 o 
   5   5   2      633.27      621.90     19.11 o 
   6   5   2     1839.45     1636.66     45.93 o 
   7   5   2       47.63       87.24     15.32 o 
   8   5   2      173.17      127.42     26.83 o 
  -9   6   2       82.82       82.68     29.45 o 
  -8   6   2       21.10       30.07     12.54 o 
  -7   6   2      159.29      157.01     17.31 o 
  -6   6   2      118.21      123.51      9.70 o 
  -5   6   2      157.34      167.91     13.37 o 
  -4   6   2      102.79      117.27      6.83 o 
  -3   6   2       14.79       16.97      3.74 o 
  -2   6   2      181.76      153.71      6.64 o 
  -1   6   2     1215.43     1322.88     25.00 o 
   0   6   2      547.61      538.36      8.61 o 
   1   6   2      582.87      696.26     11.37 o 
   2   6   2        0.58       -1.56      2.43 o 
   3   6   2      157.86      174.81     11.48 o 
   4   6   2      537.83      529.24     11.97 o 
   5   6   2      368.90      329.21     12.73 o 
   6   6   2     1273.51     1218.36     66.07 o 
   7   6   2       47.44       37.52     19.76 o 
   8   6   2      123.96       99.92     22.84 o 
  -8   7   2       35.39       27.76     13.26 o 
  -7   7   2      405.67      442.75     25.50 o 
  -6   7   2      408.90      462.03     23.24 o 
  -5   7   2      374.63      328.24     20.59 o 
  -4   7   2     4416.99     4225.13     59.17 o 
  -3   7   2      411.94      385.78     10.19 o 
  -2   7   2     4725.06     5078.92     79.41 o 
  -1   7   2    11987.30    13257.18    193.17 o 
   0   7   2     8510.06     9359.76    106.09 o 
   1   7   2      699.29      816.74     13.16 o 
   2   7   2     8101.69     8508.10     97.68 o 
   3   7   2      736.98      693.23     20.27 o 
   4   7   2      763.38      726.30     14.74 o 
   5   7   2       47.04       26.78      7.03 o 
   6   7   2      770.60      696.77     31.36 o 
   7   7   2        2.31       -4.28     10.21 o 
   8   7   2      332.11      289.23     24.42 o 
  -8   8   2       42.98       55.64     19.85 o 
  -7   8   2       11.99       20.26     11.97 o 
  -6   8   2      667.68      577.67     21.50 o 
  -5   8   2     1297.61     1265.30     29.21 o 
  -4   8   2       12.32       13.19      5.36 o 
  -3   8   2     6913.65     7478.06     97.63 o 
  -2   8   2    18914.13    19748.06    285.62 o 
  -1   8   2     3858.82     4445.50     70.94 o 
   0   8   2    41492.52    45248.37    494.59 o 
   1   8   2     6226.23     6010.72     70.33 o 
   2   8   2      135.44      112.68      6.14 o 
   3   8   2     3453.30     3692.94     47.04 o 
   4   8   2     3587.58     3558.26     51.93 o 
   5   8   2        4.23      -11.28      9.88 o 
   6   8   2      749.57      768.15     38.70 o 
   7   8   2       85.46       84.95     15.37 o 
   8   8   2       65.76       46.79     15.30 o 
  -8   9   2      141.96      122.42     18.71 o 
  -7   9   2       17.24       26.68      9.52 o 
  -6   9   2      114.94      161.48     13.25 o 
  -5   9   2      148.10      166.98     15.22 o 
  -4   9   2     2974.54     2947.39    149.07 o 
  -3   9   2       86.58      118.11      9.37 o 
  -2   9   2     2128.53     2100.61     58.72 o 
  -1   9   2     1315.36     1263.60     26.54 o 
   0   9   2     1119.18     1075.88     17.22 o 
   1   9   2     2184.19     2212.29     29.41 o 
   2   9   2     4410.86     4235.92     52.29 o 
   3   9   2      374.78      417.98     12.42 o 
   4   9   2     1682.62     1738.42     30.98 o 
   5   9   2      423.50      430.45     31.41 o 
   6   9   2       38.68       30.04     12.60 o 
   7   9   2       35.94       56.02     17.49 o 
   8   9   2        0.15       -6.73     12.18 o 
  -8  10   2       38.31       42.57     18.85 o 
  -7  10   2      235.58      254.48     17.86 o 
  -6  10   2      475.45      523.39     21.61 o 
  -5  10   2       24.17       35.80      7.28 o 
  -4  10   2       28.73       42.90      8.47 o 
  -3  10   2       13.77       22.01      5.78 o 
  -2  10   2        5.65       -6.11      4.08 o 
  -1  10   2     1656.49     1822.44     35.61 o 
   0  10   2      887.63      972.19     23.71 o 
   1  10   2       84.57       99.66      5.02 o 
   2  10   2       21.68       22.34      4.81 o 
   3  10   2      330.11      368.11     12.35 o 
   4  10   2       16.29       15.25      7.78 o 
   5  10   2       18.79       33.60      9.19 o 
   6  10   2       24.28       46.95     14.50 o 
   7  10   2      100.41      101.78     17.19 o 
  -8  11   2        7.29      -17.20     11.47 o 
  -7  11   2       20.50       20.61      9.36 o 
  -6  11   2       37.53       58.31     11.56 o 
  -5  11   2       88.04      104.59     10.64 o 
  -4  11   2     1421.67     1319.03     31.11 o 
  -3  11   2       24.65       47.22      9.85 o 
  -2  11   2     4694.39     4907.57     81.27 o 
  -1  11   2     3603.44     3501.82     60.73 o 
   0  11   2     2391.27     2347.89     32.74 o 
   1  11   2      533.90      480.80     14.07 o 
   2  11   2     2566.55     2545.34     51.67 o 
   3  11   2       13.94        6.44      4.87 o 
   4  11   2      380.32      380.06     24.83 o 
   5  11   2      196.55      172.52     13.56 o 
   6  11   2       13.29       11.18     11.76 o 
   7  11   2       74.02       41.78     14.23 o 
  -7  12   2        2.56       -5.36      8.27 o 
  -6  12   2      540.10      518.42     22.16 o 
  -5  12   2      180.07      198.06     13.14 o 
  -4  12   2       19.07        7.30      9.34 o 
  -3  12   2     1275.79     1255.46     30.28 o 
  -2  12   2     6491.77     6225.90    283.69 o 
  -1  12   2       24.89       18.56      5.98 o 
   0  12   2     6522.17     6547.83    173.78 o 
   1  12   2     2415.65     2590.84     46.37 o 
   2  12   2        0.08        6.17      4.58 o 
   3  12   2     1217.74     1145.89     24.31 o 
   4  12   2      856.47      806.72     28.84 o 
   5  12   2      360.49      356.08     18.14 o 
   6  12   2      358.70      383.15     37.16 o 
   7  12   2       50.83       56.27     15.82 o 
  -7  13   2       42.90       65.05     12.05 o 
  -6  13   2      361.97      422.84     21.10 o 
  -5  13   2        4.82       10.67      6.75 o 
  -4  13   2     1437.68     1463.36     40.57 o 
  -3  13   2      481.07      469.04     18.11 o 
  -2  13   2     1340.81     1366.29     32.27 o 
  -1  13   2     1093.31     1115.59     27.90 o 
   0  13   2     2389.26     2445.24     47.86 o 
   1  13   2      588.17      579.44     23.19 o 
   2  13   2     2630.08     2538.71     41.76 o 
   3  13   2      163.37      122.20      9.15 o 
   4  13   2      803.15      877.28     26.21 o 
   5  13   2      108.56      126.51     21.66 o 
   6  13   2        6.02        6.21     11.44 o 
   7  13   2        0.55      -13.39     11.82 o 
  -7  14   2        7.30       20.60     12.29 o 
  -6  14   2        2.52        1.61      8.26 o 
  -5  14   2       18.51       29.75      8.70 o 
  -4  14   2      288.79      258.50     14.91 o 
  -3  14   2      117.31       94.19     10.56 o 
  -2  14   2      625.26      634.99     21.07 o 
  -1  14   2       48.92       38.81      9.62 o 
   0  14   2      522.08      542.09     22.91 o 
   1  14   2      709.75      664.50     33.50 o 
   2  14   2       18.71       14.56      7.00 o 
   3  14   2      288.51      307.87     13.10 o 
   4  14   2       13.73       14.87      7.98 o 
   5  14   2       49.47       45.56     10.05 o 
   6  14   2        4.58       17.77     11.71 o 
  -6  15   2        0.43        2.05      7.94 o 
  -5  15   2      386.25      353.35     18.67 o 
  -4  15   2      633.47      600.68     18.75 o 
  -3  15   2      254.76      216.19     14.32 o 
  -2  15   2      713.35      751.21     37.78 o 
  -1  15   2     4737.73     4910.77     85.63 o 
   0  15   2      119.86      115.81     11.14 o 
   1  15   2     1353.29     1376.07     33.95 o 
   2  15   2      985.54      856.86     25.55 o 
   3  15   2      673.13      655.36     22.50 o 
   4  15   2      315.56      290.71     29.91 o 
   5  15   2      328.21      320.75     35.91 o 
   6  15   2       41.84       68.28     36.52 o 
  -6  16   2      170.16      218.97     17.11 o 
  -5  16   2      442.76      474.05     45.40 o 
  -4  16   2        6.48       19.30      7.24 o 
  -3  16   2     1635.34     1567.72     38.43 o 
  -2  16   2     2341.99     2224.46     48.06 o 
  -1  16   2       65.35       60.89      9.37 o 
   0  16   2     2067.78     2003.38     44.47 o 
   1  16   2     4667.71     4704.32     83.92 o 
   2  16   2       30.07       43.20      8.36 o 
   3  16   2      857.97      880.79     27.19 o 
   4  16   2      621.59      576.90     29.06 o 
   5  16   2        6.35       30.61     11.92 o 
  -5  17   2       45.61       45.03     12.67 o 
  -4  17   2      263.58      240.61     16.09 o 
  -3  17   2      558.31      530.69     30.38 o 
  -2  17   2      327.67      293.59     16.81 o 
  -1  17   2     1367.37     1289.57     55.44 o 
   0  17   2      751.95      696.81     37.40 o 
   1  17   2       39.41       35.56      8.30 o 
   2  17   2      365.53      388.76     30.16 o 
   3  17   2      362.22      397.98     19.35 o 
   4  17   2      190.12      223.51     43.41 o 
   5  17   2      121.59      136.08     18.15 o 
  -5  18   2        2.88       32.38     12.94 o 
  -4  18   2        0.83        7.84      7.25 o 
  -3  18   2       19.02       36.72      8.94 o 
  -2  18   2        1.62        6.99      7.10 o 
  -1  18   2        4.90        7.32      6.91 o 
   0  18   2       23.83       16.71      7.60 o 
   1  18   2       35.43       39.67      8.49 o 
   2  18   2       19.42       26.16      8.32 o 
   3  18   2       71.17       84.85     11.17 o 
   4  18   2       12.88        4.86     10.04 o 
  -4  19   2      160.24      147.53     14.56 o 
  -3  19   2      219.67      273.10     29.75 o 
  -2  19   2      117.01      140.40     18.22 o 
  -1  19   2     1007.46      975.56     37.10 o 
   0  19   2       42.78       72.43     12.90 o 
   1  19   2      116.54      138.62     13.61 o 
   2  19   2      327.12      297.46     18.15 o 
   3  19   2      199.68      176.75     29.09 o 
  -3  20   2      495.66      402.33     21.66 o 
  -2  20   2      160.09      157.47     14.64 o 
  -1  20   2       13.76       29.40     11.87 o 
   0  20   2      285.88      324.58     23.32 o 
   1  20   2      769.63      743.12     39.82 o 
   2  20   2        1.33       15.85      7.47 o 
   3  20   2      499.34      487.99     29.67 o 
  -2  21   2       77.85      107.41     13.14 o 
  -1  21   2      360.54      341.45     24.79 o 
   0  21   2      101.46      114.28     16.20 o 
   1  21   2       98.93      116.90     13.38 o 
  -9   1   3       28.42       48.12     21.57 o 
  -8   1   3       45.36       62.06     13.80 o 
  -7   1   3       18.72       14.95     10.12 o 
  -6   1   3      942.55      964.67     22.86 o 
  -5   1   3      292.14      293.49      9.78 o 
  -4   1   3     1742.34     1891.41     33.01 o 
  -3   1   3     2701.59     2704.83     42.90 o 
  -2   1   3     5731.66     6237.50     89.58 o 
  -1   1   3     1869.25     2421.02     25.52 o 
   0   1   3     4882.95     5644.24     56.57 o 
   1   1   3       13.74        8.79      2.46 o 
   2   1   3       53.48       62.43      5.49 o 
   3   1   3     2250.20     2288.82     32.24 o 
   4   1   3     2397.28     2343.80     38.12 o 
   5   1   3      312.78      331.77     18.58 o 
   6   1   3      112.79      115.32     14.81 o 
   7   1   3      300.59      318.87     22.74 o 
   8   1   3        6.43       -0.57     12.24 o 
  -9   2   3        0.32       -8.43     10.78 o 
  -8   2   3      136.13      170.74     17.55 o 
  -7   2   3       43.17       47.98     11.87 o 
  -6   2   3       88.84      101.73      7.77 o 
  -5   2   3      125.39      114.93      9.57 o 
  -4   2   3    14308.94    14841.13    266.07 o 
  -3   2   3     3537.67     3570.86     69.52 o 
  -2   2   3     9159.07    10168.13    181.93 o 
  -1   2   3     1092.63     1286.38     16.34 o 
   0   2   3     2079.32     2045.06     24.31 o 
   1   2   3     6604.98     6871.72     86.48 o 
   2   2   3    17542.11    19091.72    272.67 o 
   3   2   3     2764.47     2725.01     35.64 o 
   4   2   3     2316.58     2338.59     41.42 o 
   5   2   3     2240.98     2324.19    131.95 o 
   6   2   3      163.97      138.18     17.40 o 
   7   2   3       88.15      112.94     19.76 o 
   8   2   3       49.67       50.32     15.30 o 
  -9   3   3        8.23       13.30     11.84 o 
  -8   3   3      126.15      149.15     24.11 o 
  -7   3   3       65.12       92.29     15.41 o 
  -6   3   3     1871.50     1765.61     35.65 o 
  -5   3   3      307.55      343.17     18.58 o 
  -4   3   3     1013.94     1070.46     27.71 o 
  -3   3   3        7.82        8.44      4.08 o 
  -2   3   3     2683.66     2863.66     54.28 o 
  -1   3   3    12967.80    13506.89    149.12 o 
   0   3   3    30192.91    31589.44    345.97 o 
   1   3   3     5476.08     5655.14     64.42 o 
   2   3   3       18.25       53.13      3.17 o 
   3   3   3     1805.04     1932.44     28.38 o 
   4   3   3     6706.27     7230.64    110.53 o 
   5   3   3      300.27      295.75     29.54 o 
   6   3   3     1393.78     1458.43     42.90 o 
   7   3   3      171.61      168.15     17.84 o 
   8   3   3        9.31       24.27     13.47 o 
  -9   4   3        1.65       -5.44     17.04 o 
  -8   4   3        2.55       13.69     11.92 o 
  -7   4   3       10.17       16.30      9.99 o 
  -6   4   3       42.08       56.40      7.63 o 
  -5   4   3      142.88      136.27      8.63 o 
  -4   4   3     2626.37     2750.31     57.90 o 
  -3   4   3      425.24      426.62     12.36 o 
  -2   4   3     4619.13     4464.33     68.27 o 
  -1   4   3        0.61       -2.37      1.58 o 
   0   4   3     3070.32     3189.67     37.68 o 
   1   4   3      324.81      429.49      8.11 o 
   2   4   3     1754.05     1759.69     30.97 o 
   3   4   3      172.10      169.97      8.15 o 
   4   4   3      418.34      384.47     23.15 o 
   5   4   3      122.27      114.40     12.91 o 
   6   4   3      124.81      129.91     15.72 o 
   7   4   3       16.67       19.78     25.92 o 
   8   4   3       35.50       17.07     13.58 o 
  -9   5   3       50.65       64.34     23.93 o 
  -8   5   3       66.15      112.92     24.11 o 
  -7   5   3        5.30       24.17      8.60 o 
  -6   5   3       64.77       53.46      8.07 o 
  -5   5   3     1292.60     1168.22     25.70 o 
  -4   5   3      384.95      337.33     11.67 o 
  -3   5   3     7781.38     7702.76    115.61 o 
  -2   5   3     3539.64     3424.89     54.43 o 
  -1   5   3     1131.17     1074.51     15.12 o 
   0   5   3     5377.29     5849.77     66.97 o 
   1   5   3     2640.71     2622.57     32.34 o 
   2   5   3     2192.41     2268.58     29.35 o 
   3   5   3     1886.02     1838.00     25.58 o 
   4   5   3     3581.67     3781.19     62.96 o 
   5   5   3      312.31      293.53     18.06 o 
   6   5   3      994.89      944.67     38.61 o 
   7   5   3       37.14       40.72     13.25 o 
   8   5   3        9.00       14.14     18.85 o 
  -9   6   3      148.69      171.71     21.43 o 
  -8   6   3        8.08       18.07     11.72 o 
  -7   6   3      510.75      499.68     26.01 o 
  -6   6   3      617.54      570.20     16.16 o 
  -5   6   3      475.49      458.54     13.50 o 
  -4   6   3     6204.78     6394.44     85.23 o 
  -3   6   3     7824.77     8434.98    108.46 o 
  -2   6   3       77.51       68.06      5.76 o 
  -1   6   3    34911.64    36565.61    400.04 o 
   0   6   3    10584.13    11274.45    126.31 o 
   1   6   3      661.88      628.40     14.12 o 
   2   6   3    29106.07    31496.72    346.40 o 
   3   6   3        4.49       13.04      3.14 o 
   4   6   3      212.59      224.10      9.94 o 
   5   6   3      797.24      842.44     24.09 o 
   6   6   3     1564.16     1455.14     42.96 o 
   7   6   3        1.42      -15.41     15.23 o 
   8   6   3      511.72      458.57     39.88 o 
  -8   7   3        5.63      -11.08      9.79 o 
  -7   7   3      338.83      375.06     18.36 o 
  -6   7   3       43.01       55.86      8.58 o 
  -5   7   3      627.38      763.40     21.09 o 
  -4   7   3      797.55      802.62     17.01 o 
  -3   7   3     1884.19     1851.81     28.77 o 
  -2   7   3     3936.46     4378.05     69.63 o 
  -1   7   3     2956.23     3136.48     44.53 o 
   0   7   3    14047.76    14800.72    164.95 o 
   1   7   3     1108.30      969.14     15.16 o 
   2   7   3     1679.85     1784.54     24.85 o 
   3   7   3     1262.86     1233.57     22.83 o 
   4   7   3      955.11      953.41     20.53 o 
   5   7   3       10.33        6.46      6.20 o 
   6   7   3       21.69       31.69     11.79 o 
   7   7   3       32.63       51.53     13.77 o 
   8   7   3      254.29      153.69     20.09 o 
  -8   8   3       11.95       19.03     11.90 o 
  -7   8   3      524.31      518.60     22.20 o 
  -6   8   3        2.90       -8.45      8.98 o 
  -5   8   3      303.56      279.83     13.34 o 
  -4   8   3      289.58      298.15     12.81 o 
  -3   8   3      513.00      464.83     15.07 o 
  -2   8   3      156.52      220.11     12.24 o 
  -1   8   3       25.44       22.96      4.07 o 
   0   8   3     1383.68     1598.20     22.21 o 
   1   8   3     4362.11     4899.18     58.61 o 
   2   8   3      317.76      311.95      8.37 o 
   3   8   3       34.90       49.12      5.35 o 
   4   8   3       16.77       13.49      6.25 o 
   5   8   3       90.39       88.34     14.67 o 
   6   8   3       84.06       96.18     15.49 o 
   7   8   3        5.71       -2.28     11.79 o 
   8   8   3      153.55      145.36     26.55 o 
  -8   9   3       19.41       12.91     16.40 o 
  -7   9   3      190.08      218.63     15.94 o 
  -6   9   3        4.74       16.51     10.36 o 
  -5   9   3     2780.16     2890.72     54.06 o 
  -4   9   3      645.96      631.57     30.18 o 
  -3   9   3     2857.57     2739.64     49.33 o 
  -2   9   3     4484.68     4398.56     71.91 o 
  -1   9   3      136.25      196.51     12.30 o 
   0   9   3     2452.67     2405.80     35.80 o 
   1   9   3     1370.00     1312.43     19.67 o 
   2   9   3      171.28      159.79      6.27 o 
   3   9   3     1097.94      988.71     20.44 o 
   4   9   3     1344.10     1356.73     91.14 o 
   5   9   3       18.38       18.69      8.27 o 
   6   9   3       76.29       85.12     14.80 o 
   7   9   3       16.79        6.14     11.81 o 
  -8  10   3        8.50        7.23     12.30 o 
  -7  10   3       54.29       50.59     10.81 o 
  -6  10   3       37.12       30.96     11.53 o 
  -5  10   3       21.78       22.15      7.40 o 
  -4  10   3      908.35      852.35     23.34 o 
  -3  10   3     2385.86     2370.97     45.05 o 
  -2  10   3       30.72       24.90      5.73 o 
  -1  10   3     7113.66     7117.36     95.64 o 
   0  10   3     3234.69     3258.72     46.92 o 
   1  10   3      543.82      460.52     10.14 o 
   2  10   3     7967.11     8369.54    110.77 o 
   3  10   3     1936.44     1942.51     33.34 o 
   4  10   3       33.59       34.19      8.38 o 
   5  10   3      839.01      834.80     45.83 o 
   6  10   3      299.64      272.54     40.06 o 
   7  10   3      144.45      148.79     19.61 o 
  -8  11   3       16.47       -6.95     11.74 o 
  -7  11   3        1.17       -2.06      7.86 o 
  -6  11   3      156.01      145.80     16.59 o 
  -5  11   3       34.34       68.66      9.54 o 
  -4  11   3       85.73       86.35      9.70 o 
  -3  11   3      266.97      233.27     12.62 o 
  -2  11   3      705.08      645.89     34.37 o 
  -1  11   3        3.04        0.21      4.37 o 
   0  11   3     1585.92     1596.15     33.34 o 
   1  11   3     5525.37     5493.74     75.62 o 
   2  11   3     1434.54     1246.75     41.57 o 
   3  11   3     1438.07     1411.73     28.72 o 
   4  11   3     1550.16     1680.69     50.29 o 
   5  11   3       48.60       36.12     11.74 o 
   6  11   3       69.31       91.00     26.64 o 
   7  11   3       15.89       13.40     12.84 o 
  -7  12   3        4.32       18.78     11.46 o 
  -6  12   3        9.03       40.07     16.68 o 
  -5  12   3       21.51       22.67      7.64 o 
  -4  12   3      464.79      467.72     18.25 o 
  -3  12   3       10.40        6.07      6.16 o 
  -2  12   3      261.37      254.84     13.10 o 
  -1  12   3       14.29       12.65      4.97 o 
   0  12   3      156.27      148.84     10.49 o 
   1  12   3       13.33       24.71      5.08 o 
   2  12   3        9.22        5.37      4.53 o 
   3  12   3      128.27      125.60      8.61 o 
   4  12   3      115.25      104.00     11.35 o 
   5  12   3        1.54       -0.15      7.28 o 
   6  12   3        3.23        8.55     11.37 o 
   7  12   3        4.98      -13.50     10.62 o 
  -7  13   3       22.29       36.27     10.33 o 
  -6  13   3      114.71      114.86     12.76 o 
  -5  13   3      106.24      121.61     11.97 o 
  -4  13   3        1.71      -10.35      7.78 o 
  -3  13   3     1242.75     1255.07     30.96 o 
  -2  13   3      195.77      164.62     11.51 o 
  -1  13   3      454.25      413.10     16.23 o 
   0  13   3     3033.88     3026.71     56.33 o 
   1  13   3     3596.24     3512.17     63.13 o 
   2  13   3      132.07      116.19      8.50 o 
   3  13   3      686.97      618.61     17.25 o 
   4  13   3      471.05      410.59     18.27 o 
   5  13   3       63.36       55.22     12.62 o 
   6  13   3      156.59      159.65     20.48 o 
  -7  14   3       61.95       80.55     12.54 o 
  -6  14   3      222.24      232.65     20.15 o 
  -5  14   3       72.26       56.57      9.51 o 
  -4  14   3      695.93      683.69     23.02 o 
  -3  14   3      369.24      395.16     17.41 o 
  -2  14   3      305.65      274.74     14.60 o 
  -1  14   3     4715.06     4680.96    143.72 o 
   0  14   3      828.63      835.52     24.56 o 
   1  14   3       81.94       58.76      8.43 o 
   2  14   3     3198.35     3285.57     83.35 o 
   3  14   3     1621.63     1535.68     30.59 o 
   4  14   3       71.02       74.34     10.81 o 
   5  14   3      252.70      280.44     17.42 o 
   6  14   3       51.30       41.48     14.04 o 
  -6  15   3       40.98       49.61     10.64 o 
  -5  15   3       88.71      117.72     12.31 o 
  -4  15   3      383.70      385.67     18.36 o 
  -3  15   3     1289.01     1281.36     32.85 o 
  -2  15   3      639.29      676.29     22.65 o 
  -1  15   3      518.20      516.87     19.50 o 
   0  15   3     1103.64     1144.50     30.24 o 
   1  15   3     2302.00     2069.26     44.38 o 
   2  15   3      356.81      362.56     17.17 o 
   3  15   3      394.76      361.67     33.43 o 
   4  15   3      402.76      484.96     26.45 o 
   5  15   3       22.52       11.13     14.47 o 
   6  15   3       94.27      123.97     17.81 o 
  -6  16   3        0.68        1.85      8.55 o 
  -5  16   3       50.02       48.71      9.35 o 
  -4  16   3        0.36        0.25     15.44 o 
  -3  16   3       34.89       48.36      9.41 o 
  -2  16   3      768.41      706.05     23.86 o 
  -1  16   3      209.49      225.56     14.44 o 
   0  16   3        0.03        3.07      5.98 o 
   1  16   3        3.77       11.16      7.50 o 
   2  16   3       11.94       -1.39      6.07 o 
   3  16   3        0.27       -2.61      6.33 o 
   4  16   3       71.18       58.48     13.28 o 
   5  16   3       11.60       15.46      9.65 o 
  -5  17   3      138.78      133.07     18.19 o 
  -4  17   3       43.11       33.08      9.08 o 
  -3  17   3       66.17       60.44     10.01 o 
  -2  17   3     1619.76     1605.93     39.48 o 
  -1  17   3      224.67      211.62     14.84 o 
   0  17   3     2646.85     2604.07     63.14 o 
   1  17   3     1532.83     1506.63     37.75 o 
   2  17   3       61.34       86.16     11.31 o 
   3  17   3      359.00      369.39     24.09 o 
   4  17   3      157.19      117.37     28.09 o 
   5  17   3       57.15       63.59     20.57 o 
  -5  18   3       22.51       30.10     23.29 o 
  -4  18   3      796.82      810.22     33.63 o 
  -3  18   3      847.44      844.23     28.10 o 
  -2  18   3      630.93      583.66     22.82 o 
  -1  18   3     1833.56     1754.98     52.16 o 
   0  18   3      725.69      720.24     25.28 o 
   1  18   3       21.77       26.86      7.79 o 
   2  18   3     1294.39     1279.15     34.96 o 
   3  18   3      704.16      692.98     32.16 o 
   4  18   3       35.96       30.63     12.15 o 
  -4  19   3        0.35       12.08     10.45 o 
  -3  19   3      128.14      149.98     14.01 o 
  -2  19   3      349.11      362.08     19.70 o 
  -1  19   3      138.52      148.63     16.52 o 
   0  19   3      287.82      305.91     18.31 o 
   1  19   3      395.84      423.80     20.94 o 
   2  19   3      211.96      201.51     15.49 o 
   3  19   3       12.82       10.78     10.51 o 
  -3  20   3       15.37       17.38      8.29 o 
  -2  20   3        5.24       12.82      8.60 o 
  -1  20   3        8.85        6.61      8.52 o 
   0  20   3       15.42       21.39     19.39 o 
   1  20   3        8.60       22.91      7.76 o 
   2  20   3        5.91        3.03      7.14 o 
  -1  21   3       25.95       40.19     11.53 o 
   0  21   3      152.48      121.45     16.55 o 
   1  21   3      583.25      632.94     44.85 o 
  -9   0   4       31.77       39.15     19.21 o 
  -8   0   4      312.78      315.38     30.27 o 
  -7   0   4      269.40      250.49     26.28 o 
  -6   0   4      146.40      111.74     13.68 o 
  -5   0   4     4040.93     4010.22     77.25 o 
  -3   0   4     6009.16     6232.33    163.49 o 
  -2   0   4   105572.75    88140.73   2188.97 o 
  -1   0   4     5787.52     7454.21    133.22 o 
   0   0   4      378.71      390.55     12.42 o 
   1   0   4       51.13       47.88      9.97 o 
   2   0   4     6525.79     7124.27    183.97 o 
   3   0   4     2192.04     2198.03     43.85 o 
   4   0   4     3559.54     3579.17    106.39 o 
   5   0   4      465.29      505.51     32.44 o 
   6   0   4      201.14      214.06     26.46 o 
   7   0   4      383.93      422.32     36.07 o 
   8   0   4       97.19      111.29     26.10 o 
  -9   1   4       40.87       39.87     14.07 o 
  -8   1   4       44.92       37.87     12.43 o 
  -7   1   4      114.35       84.92     10.68 o 
  -6   1   4      554.57      599.44     28.06 o 
  -5   1   4       58.48       53.42      6.42 o 
  -4   1   4     7117.75     7603.12    111.58 o 
  -3   1   4      100.66       81.14      5.57 o 
  -2   1   4      229.94      243.42     13.05 o 
  -1   1   4    19361.53    20582.11    253.38 o 
   0   1   4    52737.77    48826.68   1176.68 o 
   1   1   4     1125.69     1113.54     19.59 o 
   2   1   4     4672.77     4342.03     65.96 o 
   3   1   4       10.93       10.54      3.57 o 
   4   1   4      108.55      101.38     11.71 o 
   5   1   4      624.62      672.49     25.99 o 
   6   1   4      320.32      349.38     28.55 o 
   7   1   4       55.89       51.76     15.32 o 
   8   1   4       42.42       58.34     20.57 o 
  -9   2   4      107.11      104.51     16.65 o 
  -8   2   4        1.86        1.90      9.62 o 
  -7   2   4       68.73       75.63     12.11 o 
  -6   2   4       40.53       49.66     15.23 o 
  -5   2   4       35.41       44.08      7.49 o 
  -4   2   4      118.65      140.08     10.89 o 
  -3   2   4      647.60      645.83     25.26 o 
  -2   2   4    25035.11    26851.25    321.69 o 
  -1   2   4      271.56      245.30      4.72 o 
   0   2   4       83.32       88.57      3.82 o 
   1   2   4      139.48       96.41      4.10 o 
   2   2   4        0.59       -1.32      2.85 o 
   3   2   4     1926.53     2001.26     34.93 o 
   4   2   4      572.72      568.40     15.77 o 
   5   2   4      254.65      259.16     17.67 o 
   6   2   4      200.94      190.68     17.81 o 
   7   2   4       26.78       12.95     11.98 o 
   8   2   4       16.51       15.37     13.39 o 
  -9   3   4       22.48       26.27     12.75 o 
  -8   3   4       11.75       -8.67      9.39 o 
  -7   3   4        4.14       -6.62      9.26 o 
  -6   3   4      302.78      275.39     12.50 o 
  -5   3   4       52.93       55.53      8.17 o 
  -4   3   4       11.45       16.43      5.41 o 
  -3   3   4     8980.63     8986.66    164.31 o 
  -2   3   4     6720.58     6996.64    103.15 o 
  -1   3   4    13134.20    13412.97    135.03 o 
   0   3   4     9385.18    10488.96    116.64 o 
   1   3   4        0.44        5.03      5.20 o 
   2   3   4     3624.23     3463.15     46.31 o 
   3   3   4     4976.54     4775.39     74.39 o 
   4   3   4       20.86       19.97      5.70 o 
   5   3   4      519.88      472.33     22.28 o 
   6   3   4      161.37      158.65     16.70 o 
   7   3   4       44.52       39.35     13.24 o 
   8   3   4       18.00       17.19     13.13 o 
  -9   4   4        1.41       26.64     18.85 o 
  -8   4   4      292.73      291.80     21.66 o 
  -7   4   4        9.32       12.19      9.72 o 
  -6   4   4       27.20       28.00      6.78 o 
  -5   4   4     4540.65     4352.81     88.15 o 
  -4   4   4       24.97       26.61      6.01 o 
  -3   4   4     2421.04     2515.32     42.44 o 
  -2   4   4    11224.54    11436.04    165.90 o 
  -1   4   4     7894.60     8173.33     83.82 o 
   0   4   4     1147.86     1180.76     16.25 o 
   1   4   4     3538.82     3638.25     43.34 o 
   2   4   4     1413.85     1407.53     19.67 o 
   3   4   4     2005.01     2143.31     31.35 o 
   4   4   4     5368.06     5662.07     89.09 o 
   5   4   4       10.88        4.79     10.01 o 
   6   4   4     1411.90     1518.36     44.96 o 
   7   4   4        2.45       18.56     13.08 o 
   8   4   4        0.75       10.20     13.19 o 
  -9   5   4       19.10       45.31     21.39 o 
  -8   5   4      118.04      168.56     26.64 o 
  -7   5   4      155.29      160.41     15.15 o 
  -6   5   4     1302.56     1451.40     31.71 o 
  -5   5   4      247.61      209.82     10.83 o 
  -4   5   4      254.55      288.65     11.32 o 
  -3   5   4     1707.38     1716.16     31.57 o 
  -2   5   4     2775.08     3163.08     50.85 o 
  -1   5   4      336.44      399.34      7.08 o 
   0   5   4     8014.55     8083.74     91.53 o 
   1   5   4      878.96      775.79     12.45 o 
   2   5   4    11576.98    11975.52    134.83 o 
   3   5   4      698.83      813.56     14.14 o 
   4   5   4     2302.24     2346.97    104.42 o 
   5   5   4        8.57        3.99     13.68 o 
   6   5   4      332.66      370.13     21.65 o 
   7   5   4        0.32       -3.94     10.71 o 
   8   5   4      299.36      301.24     37.34 o 
  -9   6   4        1.43       -1.46     14.68 o 
  -8   6   4        7.25        8.05     11.28 o 
  -7   6   4       82.98       50.32     12.18 o 
  -6   6   4      238.88      221.95     15.46 o 
  -5   6   4       30.76       28.42      5.42 o 
  -4   6   4     1336.43     1377.47     28.80 o 
  -3   6   4      320.75      297.00     11.21 o 
  -2   6   4     4041.26     3838.89     61.29 o 
  -1   6   4      659.41      743.86     11.01 o 
   0   6   4     2175.97     2397.87     41.08 o 
   1   6   4     6163.33     6590.64     76.23 o 
   2   6   4      436.49      522.55     14.84 o 
   3   6   4      282.11      300.28     10.62 o 
   4   6   4       33.47       30.42      6.01 o 
   5   6   4      180.55      174.79     12.54 o 
   6   6   4       80.06       83.73     14.18 o 
   7   6   4       63.26       55.77     13.62 o 
   8   6   4      122.17       89.22     17.71 o 
  -9   7   4       80.84       69.61     16.67 o 
  -8   7   4        1.38        1.67     11.27 o 
  -7   7   4      419.29      453.73     24.09 o 
  -6   7   4      154.46      181.91     13.10 o 
  -5   7   4       33.32       52.01      7.68 o 
  -4   7   4     1929.23     1971.51     31.69 o 
  -3   7   4     5120.62     4681.05     74.89 o 
  -2   7   4     2941.91     3403.01     56.10 o 
  -1   7   4    18094.21    19501.78    215.96 o 
   0   7   4     2643.67     2735.51     34.59 o 
   1   7   4     4198.22     4627.62     55.50 o 
   2   7   4     2963.75     3088.71     39.45 o 
   3   7   4     3009.37     3028.00     47.16 o 
   4   7   4      222.39      207.38      9.96 o 
   5   7   4      575.80      523.68     19.44 o 
   6   7   4       27.05       18.80     11.78 o 
   7   7   4        3.77       -1.13     10.70 o 
   8   7   4       83.80       69.18     18.67 o 
  -8   8   4       55.43       73.52     14.73 o 
  -7   8   4      489.67      565.85     27.86 o 
  -6   8   4      166.31      164.29     11.97 o 
  -5   8   4     4082.11     4145.66     71.09 o 
  -4   8   4      262.93      294.43     12.87 o 
  -3   8   4     1094.09     1091.89     24.80 o 
  -2   8   4    15847.03    17046.29    247.98 o 
  -1   8   4     3765.61     3649.09     45.05 o 
   0   8   4     3467.56     3532.20     43.71 o 
   1   8   4    16422.12    16629.54    186.05 o 
   2   8   4      569.95      538.51     11.37 o 
   3   8   4     1163.60     1144.60     19.21 o 
   4   8   4     1678.95     1700.56     30.80 o 
   5   8   4      157.35      161.90     25.47 o 
   6   8   4       40.88       48.04     13.03 o 
   7   8   4      130.68      175.97     21.66 o 
  -8   9   4       56.15       27.37     12.55 o 
  -7   9   4       49.48       37.30     19.85 o 
  -6   9   4      227.83      240.80     13.99 o 
  -5   9   4      405.00      458.19     17.30 o 
  -4   9   4      968.79      996.62     25.28 o 
  -3   9   4     3857.21     3799.76     64.43 o 
  -2   9   4      435.01      449.25     14.87 o 
  -1   9   4     2890.25     2689.94     35.03 o 
   0   9   4     8735.55     9149.99    105.26 o 
   1   9   4       67.39       64.10      7.08 o 
   2   9   4     2739.93     2792.46     37.04 o 
   3   9   4     2791.09     2792.18     38.14 o 
   4   9   4       79.99       70.49      9.22 o 
   5   9   4      934.73      946.11     34.91 o 
   6   9   4      235.75      260.82     33.71 o 
   7   9   4       74.05       79.03     30.09 o 
  -8  10   4       37.01       82.22     15.78 o 
  -7  10   4       93.26      100.31     15.89 o 
  -6  10   4      253.38      289.85     20.80 o 
  -5  10   4      223.90      193.13     12.51 o 
  -4  10   4       50.29       55.41      8.31 o 
  -3  10   4      759.78      664.91     60.99 o 
  -2  10   4      153.55      195.87     10.53 o 
  -1  10   4      216.13      229.25      9.60 o 
   0  10   4     1834.35     2013.21     27.96 o 
   1  10   4      362.96      372.87      9.41 o 
   2  10   4       13.27        3.68      4.30 o 
   3  10   4        0.10       -2.84      4.69 o 
   4  10   4       69.65       93.59     10.11 o 
   5  10   4        6.76       16.81      8.22 o 
   6  10   4        3.19       -4.46     15.59 o 
   7  10   4        4.00       -2.93     19.21 o 
  -8  11   4        1.92        0.07     11.20 o 
  -7  11   4      105.02      104.96     13.05 o 
  -6  11   4       13.17       23.25      7.71 o 
  -5  11   4     1207.64     1195.87     30.41 o 
  -4  11   4       34.86       33.95      7.53 o 
  -3  11   4     4859.07     4368.78    212.70 o 
  -2  11   4       52.22       52.49      7.53 o 
  -1  11   4     3193.84     3276.15     49.95 o 
   0  11   4     1490.77     1427.36     48.28 o 
   1  11   4       15.44       13.32      7.09 o 
   2  11   4     2069.02     1996.25     37.44 o 
   3  11   4      332.29      276.32     11.23 o 
   4  11   4       51.52       32.91     14.03 o 
   5  11   4      456.88      436.62     19.36 o 
   6  11   4       31.41       40.82     12.93 o 
   7  11   4        2.93      -17.59     11.73 o 
  -7  12   4      267.03      281.69     18.19 o 
  -6  12   4      132.13      153.15     16.98 o 
  -5  12   4     1012.81      978.14     27.69 o 
  -4  12   4      135.57      157.48     17.82 o 
  -3  12   4      199.20      231.23     13.33 o 
  -2  12   4     2881.06     2783.15     82.87 o 
  -1  12   4     2812.15     2856.08     45.69 o 
   0  12   4     1311.30     1240.96     57.53 o 
   1  12   4     2264.75     2171.95     35.78 o 
   2  12   4       48.72       74.41      7.15 o 
   3  12   4     1226.19     1211.07     30.09 o 
   4  12   4      770.44      774.65     24.32 o 
   5  12   4       77.86       87.11     11.71 o 
   6  12   4      101.03       96.17     16.20 o 
  -7  13   4       14.33       35.70     10.24 o 
  -6  13   4      296.02      289.00     24.56 o 
  -5  13   4       79.22      131.80     12.08 o 
  -4  13   4     1506.61     1505.58     35.76 o 
  -3  13   4     1093.24     1053.90     28.20 o 
  -2  13   4     1816.31     1872.58     39.89 o 
  -1  13   4      369.51      348.50     13.22 o 
   0  13   4      923.89      904.32     40.17 o 
   1  13   4       26.57       10.35      6.06 o 
   2  13   4      322.60      334.38     20.51 o 
   3  13   4      538.65      456.42     22.95 o 
   4  13   4       40.09       31.11      8.80 o 
   5  13   4      460.20      495.28     21.29 o 
   6  13   4        3.18       -7.37     15.13 o 
  -7  14   4       17.41       39.51     10.91 o 
  -6  14   4       14.05        4.23     10.82 o 
  -5  14   4       17.75       17.89      7.48 o 
  -4  14   4       53.88       58.35      9.52 o 
  -3  14   4        9.93        1.67      6.44 o 
  -2  14   4      424.21      427.80     18.44 o 
  -1  14   4        0.03       -1.06      5.61 o 
   0  14   4       81.89       72.78     13.01 o 
   1  14   4        0.84        2.54      5.91 o 
   2  14   4      273.93      270.91     14.50 o 
   3  14   4      223.86      235.17     14.50 o 
   4  14   4      426.32      409.18     19.06 o 
   5  14   4        6.02       14.86      8.16 o 
   6  14   4       22.38       12.12     25.01 o 
  -6  15   4      268.08      284.02     23.11 o 
  -5  15   4        6.90       13.79     10.26 o 
  -4  15   4      959.57      948.26     35.92 o 
  -3  15   4      372.39      357.72     25.62 o 
  -2  15   4       49.35       38.79      8.18 o 
  -1  15   4      393.56      368.78     26.13 o 
   0  15   4      624.39      640.30     21.75 o 
   1  15   4      207.56      165.42     12.88 o 
   2  15   4     2303.69     2278.02     72.19 o 
   3  15   4      712.63      646.62     28.72 o 
   4  15   4       18.66       24.41     10.93 o 
   5  15   4      130.14      124.29     13.37 o 
  -6  16   4       45.57       60.92     11.53 o 
  -5  16   4      608.80      656.04     45.09 o 
  -4  16   4      369.44      349.72     20.31 o 
  -3  16   4      255.92      237.44     21.70 o 
  -2  16   4     2563.36     2506.63     77.05 o 
  -1  16   4      288.45      268.22     18.90 o 
   0  16   4     1894.38     1816.91     41.75 o 
   1  16   4     3118.04     3074.05     60.54 o 
   2  16   4       33.11       52.75      9.19 o 
   3  16   4      341.85      381.88     23.92 o 
   4  16   4      822.38      823.26     40.33 o 
   5  16   4       63.34       57.98     13.41 o 
  -5  17   4        0.17       12.98     10.95 o 
  -4  17   4      178.81      210.76     15.38 o 
  -3  17   4      551.94      488.29     20.63 o 
  -2  17   4       20.94       23.96     10.26 o 
  -1  17   4     2206.71     2055.79     56.58 o 
   0  17   4      622.42      585.16     22.28 o 
   1  17   4       14.02       15.13      7.06 o 
   2  17   4      723.51      712.81     24.50 o 
   3  17   4      319.06      388.48     24.91 o 
   4  17   4        8.49       30.06     11.10 o 
  -5  18   4       60.35       62.43     10.52 o 
  -4  18   4       19.15        8.71      7.50 o 
  -3  18   4       89.71       96.66     13.60 o 
  -2  18   4        5.72        7.29      6.81 o 
  -1  18   4        1.78       -4.72      7.05 o 
   0  18   4       18.37       29.88      8.41 o 
   1  18   4      101.05      102.01     11.96 o 
   2  18   4       49.54       62.55     10.23 o 
   3  18   4        0.22        3.39     10.15 o 
   4  18   4        4.31        9.81     10.93 o 
  -4  19   4      321.75      326.30     19.54 o 
  -3  19   4      262.37      249.29     17.10 o 
  -2  19   4        3.84        2.42      6.76 o 
  -1  19   4      366.37      346.31     23.26 o 
   0  19   4      467.22      476.90     22.05 o 
   1  19   4       41.24       28.89      8.73 o 
   2  19   4      411.00      428.59     24.29 o 
   3  19   4      143.32      151.16     39.88 o 
  -3  20   4      191.55      227.38     20.44 o 
  -2  20   4      992.06     1037.70     48.44 o 
  -1  20   4       60.85       74.35     13.07 o 
   0  20   4      161.27      167.68     18.19 o 
   1  20   4      783.84      739.73     38.03 o 
   2  20   4      155.45      151.68     14.69 o 
  -1  21   4      143.92      146.16     18.32 o 
   0  21   4      281.36      293.87     23.39 o 
  -9   1   5       69.17       64.06     14.86 o 
  -8   1   5       27.52       18.16     31.45 o 
  -7   1   5     1241.34     1236.55     29.21 o 
  -6   1   5      314.21      315.23     11.72 o 
  -5   1   5     2211.55     2394.70     42.37 o 
  -4   1   5     2049.34     2109.58     36.97 o 
  -3   1   5      131.91      126.15      8.20 o 
  -2   1   5     6281.16     6258.60     80.72 o 
  -1   1   5     8126.57     8757.25     97.90 o 
   0   1   5      246.55      185.67      7.17 o 
   1   1   5     8012.90     8648.75     95.01 o 
   2   1   5     4169.68     4128.39     63.47 o 
   3   1   5       62.27       69.13      4.98 o 
   4   1   5     2561.70     2393.59     62.17 o 
   5   1   5      172.56      147.06     14.46 o 
   6   1   5        0.35        9.90     11.42 o 
   7   1   5      291.70      293.88     22.61 o 
   8   1   5      171.05      125.82     18.72 o 
  -9   2   5      194.50      233.29     20.88 o 
  -8   2   5       11.57       -9.76      9.16 o 
  -7   2   5      125.26      138.62     14.69 o 
  -6   2   5      910.99      943.44     39.15 o 
  -5   2   5     1395.37     1530.42     30.60 o 
  -4   2   5     1416.06     1436.69     27.89 o 
  -3   2   5    14214.57    14630.27    206.50 o 
  -2   2   5     5272.98     5433.49     56.46 o 
  -1   2   5     4616.23     5160.75     53.13 o 
   0   2   5    15697.23    16238.27    178.97 o 
   1   2   5       32.22       15.34      2.78 o 
   2   2   5     4984.44     5236.97     79.42 o 
   3   2   5     3332.46     3432.05     55.28 o 
   4   2   5      490.53      542.11     22.67 o 
   5   2   5      806.59      794.42     29.41 o 
   6   2   5     1653.32     1598.56     47.15 o 
   7   2   5       19.08       -1.21     11.74 o 
   8   2   5      136.56      180.31     21.15 o 
  -9   3   5       22.39        1.68     11.32 o 
  -8   3   5        3.99        8.10     10.76 o 
  -7   3   5       58.71       70.90     11.96 o 
  -6   3   5        3.27       15.10     14.59 o 
  -5   3   5      141.53      109.16     10.40 o 
  -4   3   5     1231.98     1276.65     32.56 o 
  -3   3   5     1909.42     1860.64     38.64 o 
  -2   3   5      574.28      575.24     11.06 o 
  -1   3   5        7.51       10.41      2.00 o 
   0   3   5       59.84       62.81      3.36 o 
   1   3   5    26842.34    28119.24    308.39 o 
   2   3   5     6572.30     6910.83    103.34 o 
   3   3   5      810.45      704.30     17.11 o 
   4   3   5     2123.85     1921.69    163.04 o 
   5   3   5      519.36      508.12     34.17 o 
   6   3   5      238.88      233.73     40.87 o 
   7   3   5       14.65       22.64     12.27 o 
   8   3   5        0.47       15.02     12.75 o 
  -9   4   5        0.09      -20.48     15.04 o 
  -8   4   5        2.96       -7.63     17.22 o 
  -7   4   5       65.02       72.41      9.02 o 
  -6   4   5       11.38       12.72      6.85 o 
  -5   4   5      614.83      721.90     24.18 o 
  -4   4   5     1477.02     1381.70     27.98 o 
  -3   4   5      742.12      636.36     15.58 o 
  -2   4   5     7526.04     7660.72     97.58 o 
  -1   4   5     4840.93     4853.50     51.28 o 
   0   4   5      959.82      974.15     14.52 o 
   1   4   5      702.38      781.42     12.52 o 
   2   4   5     1602.16     1493.80     20.71 o 
   3   4   5      297.65      264.55     10.50 o 
   4   4   5      180.57      180.93     14.14 o 
   5   4   5       62.97       58.16     12.59 o 
   6   4   5       38.73       54.62     13.70 o 
   7   4   5       67.04       71.10     15.24 o 
   8   4   5       16.67       19.93     14.40 o 
  -9   5   5        3.82       -3.23     11.66 o 
  -8   5   5      151.79      126.69     25.01 o 
  -7   5   5      293.42      295.98     27.37 o 
  -6   5   5       97.61       96.12      8.28 o 
  -5   5   5      299.85      265.56     12.13 o 
  -4   5   5     1781.83     1691.68     32.81 o 
  -3   5   5     1528.81     1593.64     30.07 o 
  -2   5   5    14894.99    14399.56    179.53 o 
  -1   5   5     6017.58     6118.19     64.26 o 
   0   5   5     7175.76     7777.48     88.63 o 
   1   5   5     1232.13     1017.00     15.47 o 
   2   5   5     3269.20     3199.47     40.03 o 
   3   5   5      284.46      318.91      8.55 o 
   4   5   5     3139.16     2944.47     51.73 o 
   5   5   5      198.45      167.99     15.38 o 
   6   5   5      262.08      278.16     28.64 o 
   7   5   5       21.67       50.82     17.04 o 
   8   5   5        0.14        5.62     18.85 o 
  -9   6   5       24.41       33.74     13.97 o 
  -8   6   5       62.42       63.21     14.14 o 
  -7   6   5      158.91      168.66     26.37 o 
  -6   6   5     1093.97     1115.19     23.82 o 
  -5   6   5      625.47      565.38     18.19 o 
  -4   6   5     4641.83     4511.67     73.40 o 
  -3   6   5     6882.04     7077.63    107.93 o 
  -2   6   5      885.23      796.68     14.62 o 
  -1   6   5      643.74      548.32      9.21 o 
   0   6   5    14781.21    15823.63    176.18 o 
   1   6   5      160.32      146.80      5.46 o 
   2   6   5     2849.61     2915.78     37.38 o 
   3   6   5     1274.49     1180.69     22.28 o 
   4   6   5       25.24       21.59      6.01 o 
   5   6   5      152.15      156.40     12.43 o 
   6   6   5      409.03      374.04     27.97 o 
   7   6   5        0.60      -17.92     18.22 o 
  -9   7   5        3.98       12.30     25.38 o 
  -8   7   5        1.16        5.89     11.17 o 
  -7   7   5      139.34      146.86     27.91 o 
  -6   7   5       50.58       75.28      9.25 o 
  -5   7   5     1172.54     1146.17     27.43 o 
  -4   7   5     1047.82     1122.39     32.11 o 
  -3   7   5     1650.89     1792.63     34.33 o 
  -2   7   5    10472.30    11404.85    168.25 o 
  -1   7   5     3921.09     4366.99     47.91 o 
   0   7   5     1936.74     2290.33     30.06 o 
   1   7   5     6478.00     6113.78     71.88 o 
   2   7   5     3882.33     4247.01     52.39 o 
   3   7   5      587.80      569.40     14.74 o 
   4   7   5      918.13      909.94     20.54 o 
   5   7   5        9.44       11.28      8.22 o 
   6   7   5        6.98        5.71     10.38 o 
   7   7   5       85.88       80.59     15.82 o 
  -8   8   5       39.62       49.49     13.39 o 
  -7   8   5        1.27        8.84     11.06 o 
  -6   8   5      135.45      131.36     11.22 o 
  -5   8   5       25.08       25.80      9.46 o 
  -4   8   5      114.84       91.71      8.70 o 
  -3   8   5      668.80      745.96     26.16 o 
  -2   8   5      155.03      162.84      9.03 o 
  -1   8   5      149.78      151.02      5.11 o 
   0   8   5      891.38     1033.78     16.53 o 
   1   8   5       52.66       42.48      4.11 o 
   2   8   5      199.09      192.16      7.14 o 
   3   8   5       98.58      118.22      7.85 o 
   4   8   5      103.98      117.75      8.78 o 
   5   8   5       88.50      108.63     14.99 o 
   6   8   5       21.60       26.30     15.23 o 
   7   8   5       87.36       94.72     29.82 o 
  -8   9   5        8.61       26.83      9.52 o 
  -7   9   5       92.40       85.71     14.83 o 
  -6   9   5       79.43       86.45     19.52 o 
  -5   9   5      507.49      461.95     17.66 o 
  -4   9   5     3641.95     3618.23     63.00 o 
  -3   9   5       64.75       54.59      7.21 o 
  -2   9   5     2638.69     2635.64     47.17 o 
  -1   9   5     1565.75     1472.90     21.85 o 
   0   9   5     1673.75     1677.23     24.16 o 
   1   9   5     4905.85     5033.77     61.18 o 
   2   9   5       13.82       12.26      3.62 o 
   3   9   5      156.59      140.92      8.47 o 
   4   9   5     1497.24     1452.56     41.95 o 
   5   9   5      418.63      415.91     23.99 o 
   6   9   5      274.27      291.24     23.30 o 
   7   9   5       16.55       23.48     13.31 o 
  -8  10   5        0.03       19.75      9.91 o 
  -7  10   5      116.98       99.77     15.83 o 
  -6  10   5      575.27      593.64     20.93 o 
  -5  10   5      219.93      257.02     14.23 o 
  -4  10   5     1542.18     1321.58     30.86 o 
  -3  10   5     3399.10     3304.21     58.45 o 
  -2  10   5     1842.34     2048.50     39.67 o 
  -1  10   5     3017.93     2879.01     63.60 o 
   0  10   5     6595.37     6948.09     82.33 o 
   1  10   5     1594.32     1530.30     25.79 o 
   2  10   5     4713.25     4650.30     58.31 o 
   3  10   5     4667.67     4707.55    245.84 o 
   4  10   5       63.67       68.67      9.87 o 
   5  10   5      158.47      186.71     18.56 o 
   6  10   5      193.41      188.64     45.40 o 
   7  10   5        4.11        1.66     12.69 o 
  -8  11   5       68.73       75.52     14.81 o 
  -7  11   5       95.14      121.38     18.67 o 
  -6  11   5      261.52      251.93     15.11 o 
  -5  11   5       12.75       17.96      7.23 o 
  -4  11   5      853.79      880.29     24.64 o 
  -3  11   5       66.29       72.92      8.66 o 
  -2  11   5     1561.53     1439.17     95.77 o 
  -1  11   5     4887.30     4888.11     69.83 o 
   0  11   5      764.41      786.74     17.26 o 
   1  11   5     5339.62     5446.63    114.40 o 
   2  11   5     2520.60     2681.80     42.57 o 
   3  11   5      535.41      552.35     19.43 o 
   4  11   5      696.01      637.11     29.77 o 
   5  11   5      466.91      513.23     27.50 o 
   6  11   5       92.18       98.60     16.43 o 
   7  11   5      107.86      114.06     19.01 o 
  -7  12   5      169.21      176.45     19.33 o 
  -6  12   5       40.55       59.54     11.17 o 
  -5  12   5       24.08       21.53      7.69 o 
  -4  12   5      255.66      288.45     19.63 o 
  -3  12   5     1186.80     1148.19     28.71 o 
  -2  12   5      174.51      169.64     11.37 o 
  -1  12   5      113.67      131.98      8.81 o 
   0  12   5      196.58      172.84     11.06 o 
   1  12   5      518.07      498.84     27.08 o 
   2  12   5       58.09       50.62      8.58 o 
   3  12   5       19.81       17.53      7.93 o 
   4  12   5        4.27       10.65      7.53 o 
   5  12   5        4.71       -2.39     11.26 o 
   6  12   5       17.89        3.19     23.02 o 
  -7  13   5       82.14       92.23     16.11 o 
  -6  13   5       17.64       12.21      7.63 o 
  -5  13   5     1131.67     1060.12     33.87 o 
  -4  13   5       70.88       94.77     10.70 o 
  -3  13   5      194.35      199.70     15.13 o 
  -2  13   5      650.52      581.69     19.75 o 
  -1  13   5     2520.18     2590.40     47.59 o 
   0  13   5       26.76       28.86      6.79 o 
   1  13   5     2976.89     2952.42     55.33 o 
   2  13   5     1115.91     1150.55     24.20 o 
   3  13   5       12.62       10.67      7.52 o 
   4  13   5      763.06      720.06     26.63 o 
   5  13   5      254.19      229.98     20.61 o 
   6  13   5       44.72       38.57     14.09 o 
  -7  14   5       39.72       47.18     10.98 o 
  -6  14   5      451.50      468.47     20.58 o 
  -5  14   5       72.36       67.75     10.38 o 
  -4  14   5      672.65      687.83     23.39 o 
  -3  14   5     1647.11     1692.75     38.82 o 
  -2  14   5      295.68      294.08     15.17 o 
  -1  14   5      220.41      214.37     13.49 o 
   0  14   5     2734.95     2575.99     92.72 o 
   1  14   5      864.36      773.13     23.19 o 
   2  14   5     1144.60     1128.21     33.22 o 
   3  14   5     3414.42     3421.37     80.47 o 
   4  14   5       11.92       29.05      8.52 o 
   5  14   5      179.23      184.64     35.16 o 
   6  14   5      126.69      123.90     18.52 o 
  -6  15   5        4.20       25.36     11.77 o 
  -5  15   5       42.12       65.23     10.42 o 
  -4  15   5      594.29      607.59     22.25 o 
  -3  15   5       26.28       19.88      7.68 o 
  -2  15   5     1937.78     1975.32     43.56 o 
  -1  15   5      334.24      320.92     21.60 o 
   0  15   5     1473.87     1542.47     36.65 o 
   1  15   5     1001.34      875.64     25.99 o 
   2  15   5      143.01      135.66     11.93 o 
   3  15   5        3.69        8.78      9.30 o 
   4  15   5      230.94      259.71     20.93 o 
   5  15   5       45.70       51.17     14.76 o 
  -6  16   5       17.88       47.90     13.26 o 
  -5  16   5        0.96       15.17      7.45 o 
  -4  16   5        9.81        5.87      6.89 o 
  -3  16   5        0.10       -1.63      8.03 o 
  -2  16   5       27.05       32.39      8.09 o 
  -1  16   5       27.98       31.32      9.67 o 
   0  16   5      306.09      277.85     15.99 o 
   1  16   5      111.10       82.72     10.18 o 
   2  16   5      385.02      405.28     18.57 o 
   3  16   5        6.53       20.79     15.04 o 
   4  16   5        8.47        9.21     10.35 o 
   5  16   5        2.62       -9.06     17.22 o 
  -5  17   5      406.53      454.85     21.57 o 
  -4  17   5      189.75      172.87     14.44 o 
  -3  17   5       86.29      100.25     20.07 o 
  -2  17   5     1097.82     1122.38     52.05 o 
  -1  17   5      888.58      848.70     32.74 o 
   0  17   5       35.16       36.54      8.30 o 
   1  17   5      766.42      728.65     24.72 o 
   2  17   5       22.04       34.68     11.48 o 
   3  17   5       75.75       49.20     12.75 o 
   4  17   5       28.48       75.28     20.84 o 
  -5  18   5       36.97       47.12     10.85 o 
  -4  18   5      328.69      316.25     18.69 o 
  -3  18   5     1560.02     1562.62     40.18 o 
  -2  18   5       87.85      109.61     11.92 o 
  -1  18   5     1474.54     1358.12     44.79 o 
   0  18   5     1463.43     1474.53     45.96 o 
   1  18   5       16.19       12.79      8.52 o 
   2  18   5      639.15      660.47     24.70 o 
   3  18   5      530.89      559.37     29.78 o 
   4  18   5        4.56        8.29     10.45 o 
  -4  19   5      107.52      115.12     12.97 o 
  -3  19   5      111.41      103.59     14.63 o 
  -2  19   5      246.49      261.33     22.89 o 
  -1  19   5      133.33      112.46     15.61 o 
   0  19   5      110.78      123.83     13.00 o 
   1  19   5      694.09      694.94     25.77 o 
   2  19   5      214.23      242.46     21.80 o 
   3  19   5       87.40       84.63     15.28 o 
  -3  20   5        1.11       13.91      7.98 o 
  -2  20   5        1.30        8.52      9.52 o 
  -1  20   5        7.34        6.15      8.69 o 
   0  20   5        8.32       26.95      8.82 o 
   1  20   5        1.48        0.38      7.09 o 
   2  20   5        3.61        1.30      8.71 o 
  -1  21   5      129.76      156.34     18.33 o 
  -9   0   6       62.72       43.32     18.13 o 
  -7   0   6     3945.82     4152.09     85.08 o 
  -6   0   6      591.18      532.78     35.80 o 
  -5   0   6     3137.33     3230.95     65.94 o 
  -4   0   6     2667.98     2543.86     77.21 o 
  -3   0   6     1860.98     2021.32     62.17 o 
  -2   0   6    13522.39    14396.95    254.84 o 
  -1   0   6    23120.34    24545.09    427.80 o 
   0   0   6     2196.41     2553.32     49.44 o 
   1   0   6     7233.49     6718.06    121.18 o 
   2   0   6     5283.27     5962.08    159.14 o 
   3   0   6      728.52      753.64     34.62 o 
   4   0   6      400.48      354.35     26.28 o 
   5   0   6     1507.02     1370.44     58.18 o 
   6   0   6       96.31       88.45     20.48 o 
   7   0   6      156.89      202.10     29.00 o 
   8   0   6      162.69      143.55     29.54 o 
  -9   1   6       99.20       80.94     17.94 o 
  -8   1   6        0.12      -15.77     10.51 o 
  -7   1   6       13.42       15.51      7.90 o 
  -6   1   6      425.44      439.71     14.19 o 
  -5   1   6     2073.72     2199.76     40.09 o 
  -4   1   6     9801.79    10461.52    151.74 o 
  -3   1   6    12434.70    13030.92    234.48 o 
  -2   1   6       52.77       58.13      3.05 o 
  -1   1   6     6661.10     6663.43     75.58 o 
   0   1   6    10066.29    10920.29    136.73 o 
   1   1   6     1614.34     1580.90     19.68 o 
   2   1   6     1201.28     1241.14     23.10 o 
   3   1   6     3511.50     3446.29     55.57 o 
   4   1   6      266.11      254.25     16.46 o 
   5   1   6      309.02      313.78     38.15 o 
   6   1   6      102.21       69.15     14.15 o 
   7   1   6       12.55       12.97     13.87 o 
   8   1   6       10.70       27.62     14.91 o 
  -9   2   6        0.03       15.17     11.08 o 
  -8   2   6        0.10      -11.96     12.33 o 
  -7   2   6        0.92        3.44      7.70 o 
  -6   2   6      348.94      342.94     17.29 o 
  -5   2   6      738.97      717.85     19.13 o 
  -4   2   6      429.91      461.29     24.99 o 
  -3   2   6     2959.30     2972.91     48.26 o 
  -2   2   6      681.44      797.31     13.54 o 
  -1   2   6     5186.82     5441.47     56.26 o 
   0   2   6       17.36       10.98      2.27 o 
   1   2   6     3052.41     3104.89     41.92 o 
   2   2   6        0.80        0.97      3.60 o 
   3   2   6        1.43        0.13      3.21 o 
   4   2   6      145.80      139.75     13.06 o 
   5   2   6       88.27       94.01     23.56 o 
   6   2   6        4.97        8.03     11.72 o 
   7   2   6       14.39        0.66     11.92 o 
   8   2   6       37.67       32.82     15.89 o 
  -9   3   6       23.77       18.33     15.23 o 
  -8   3   6      114.54      125.43     21.75 o 
  -7   3   6       44.37       19.38      8.12 o 
  -6   3   6      543.82      500.84     24.02 o 
  -5   3   6     1713.38     1787.91     44.06 o 
  -4   3   6       89.04       89.48      9.70 o 
  -3   3   6     3416.75     3497.64     54.44 o 
  -2   3   6     8491.99     8150.47     83.40 o 
  -1   3   6     6059.26     6223.10     71.37 o 
   0   3   6     3159.85     3172.24     38.27 o 
   1   3   6     2345.62     2499.06     31.32 o 
   2   3   6      106.03      126.68      7.61 o 
   3   3   6     1011.05      843.36     19.13 o 
   4   3   6      242.52      212.45     15.32 o 
   5   3   6       46.83       46.50     12.05 o 
   6   3   6      439.96      436.94     24.53 o 
   7   3   6       28.59       45.48     14.50 o 
   8   3   6       30.80       22.90     14.78 o 
  -9   4   6        1.05       19.39     17.22 o 
  -8   4   6      395.40      377.80     22.57 o 
  -7   4   6      405.33      451.30     21.28 o 
  -6   4   6       41.94       45.27     22.38 o 
  -5   4   6      976.51      935.92     28.79 o 
  -4   4   6     3375.54     3346.85     56.12 o 
  -3   4   6     1108.58     1269.81     24.95 o 
  -2   4   6     3699.04     4116.64     49.26 o 
  -1   4   6     9808.36    10035.88    113.03 o 
   0   4   6      347.77      354.67      7.89 o 
   1   4   6     8833.47     9191.48    104.20 o 
   2   4   6     1497.95     1491.55     26.77 o 
   3   4   6      195.79      194.44     11.25 o 
   4   4   6     1679.26     1656.45     43.04 o 
   5   4   6       99.64       81.83     13.01 o 
   6   4   6       48.10       58.01     15.68 o 
   7   4   6        1.94       21.01     12.47 o 
  -9   5   6        1.76      -11.09     11.19 o 
  -8   5   6       12.98       19.83     13.50 o 
  -7   5   6       43.60       28.66      6.79 o 
  -6   5   6       69.84       70.22      8.73 o 
  -5   5   6      169.81      168.47     10.19 o 
  -4   5   6     1537.97     1468.68     29.79 o 
  -3   5   6     1821.06     1579.60     29.98 o 
  -2   5   6       89.64      123.68      4.83 o 
  -1   5   6     6526.55     6424.72     74.33 o 
   0   5   6     4677.16     5008.27     59.00 o 
   1   5   6     2959.14     2808.49     35.45 o 
   2   5   6     1707.77     1576.86     22.38 o 
   3   5   6     4347.73     4411.25     62.02 o 
   4   5   6       13.82        9.96      8.93 o 
   5   5   6      100.88      102.21     15.95 o 
   6   5   6      109.78      110.88     15.25 o 
   7   5   6       56.53       36.70     13.44 o 
  -9   6   6        0.81        2.01     11.50 o 
  -8   6   6        0.19      -18.76     13.68 o 
  -7   6   6        8.36        1.34      6.47 o 
  -6   6   6       22.25       25.66      7.27 o 
  -5   6   6       23.34        6.54      5.10 o 
  -4   6   6      270.99      253.83     11.29 o 
  -3   6   6      259.91      219.14      9.99 o 
  -2   6   6      913.70      872.99     15.82 o 
  -1   6   6        5.62       40.67      3.07 o 
   0   6   6      220.84      207.17      6.49 o 
   1   6   6       12.15        6.24      2.85 o 
   2   6   6     1829.10     1843.88     25.87 o 
   3   6   6      146.89      139.93      7.87 o 
   4   6   6      247.62      202.61     15.59 o 
   5   6   6       56.96       59.21     14.30 o 
   6   6   6        1.29        8.63      8.75 o 
   7   6   6       26.33       35.08     18.31 o 
  -9   7   6       90.96       75.59     16.52 o 
  -8   7   6        1.80        0.14     11.01 o 
  -7   7   6       94.35       99.64     10.99 o 
  -6   7   6      466.35      479.97     23.46 o 
  -5   7   6      137.32      148.75     10.46 o 
  -4   7   6      276.32      310.99     14.70 o 
  -3   7   6     2274.82     2266.40     41.17 o 
  -2   7   6     7239.25     7442.21     96.65 o 
  -1   7   6     2340.96     2168.87     26.38 o 
   0   7   6     9476.97     9368.31    107.27 o 
   1   7   6      716.36      754.81     13.55 o 
   2   7   6     2263.53     2159.82     29.72 o 
   3   7   6      362.69      304.39     11.18 o 
   4   7   6     1055.63     1025.29     26.86 o 
   5   7   6       94.59       87.25     11.15 o 
   6   7   6      352.31      327.87     41.78 o 
   7   7   6       20.51       18.37     13.50 o 
  -8   8   6      113.03      134.62     24.11 o 
  -7   8   6      237.99      266.67     15.30 o 
  -6   8   6       74.39       91.79     10.26 o 
  -5   8   6     2209.62     2148.42     50.98 o 
  -4   8   6     4636.67     4670.68     93.24 o 
  -3   8   6      898.03      848.39     26.60 o 
  -2   8   6     9904.58    10116.65    129.51 o 
  -1   8   6     2867.89     2653.07     31.68 o 
   0   8   6       78.88       55.54      5.67 o 
   1   8   6     3412.77     3554.84     44.92 o 
   2   8   6     5110.03     5350.60     65.18 o 
   3   8   6       21.99        3.63      4.89 o 
   4   8   6     2323.28     2390.27     40.89 o 
   5   8   6      204.59      230.52     19.10 o 
   6   8   6       42.14       27.29     15.13 o 
   7   8   6        0.26       -1.89     11.66 o 
  -8   9   6       54.34       65.93     29.63 o 
  -7   9   6      222.15      221.58     19.29 o 
  -6   9   6      610.16      649.14     21.64 o 
  -5   9   6       23.81       35.01      7.85 o 
  -4   9   6      623.26      603.40     35.08 o 
  -3   9   6     1057.89     1050.14     25.00 o 
  -2   9   6     1759.70     1780.32     35.06 o 
  -1   9   6     2289.92     2617.05     31.74 o 
   0   9   6     6062.45     6330.27     75.35 o 
   1   9   6     3306.76     3574.72     45.75 o 
   2   9   6     2469.81     2616.69     38.95 o 
   3   9   6     1237.71     1336.91     29.98 o 
   4   9   6      398.77      395.85     16.69 o 
   5   9   6       21.57       11.28     10.76 o 
   6   9   6      147.34      137.44     18.65 o 
   7   9   6       12.52       14.08     15.68 o 
  -8  10   6       39.64       27.02     13.39 o 
  -7  10   6       19.67       53.26     13.52 o 
  -6  10   6       26.08       23.73      8.16 o 
  -5  10   6        0.81        7.45      8.38 o 
  -4  10   6       32.78       20.82      6.97 o 
  -3  10   6      126.39      102.43      9.41 o 
  -2  10   6        2.12        0.69      4.78 o 
  -1  10   6        3.96        2.00      3.73 o 
   0  10   6      168.71      174.16      6.96 o 
   1  10   6      305.17      311.18     10.21 o 
   2  10   6       66.34       69.26      5.59 o 
   3  10   6        0.39        1.28      6.51 o 
   4  10   6      145.06      165.29     12.58 o 
   5  10   6       76.29       89.81     15.57 o 
   6  10   6        0.01        5.77     10.73 o 
   7  10   6       19.59       31.21     14.54 o 
  -8  11   6       74.93       77.67     20.30 o 
  -7  11   6      144.94      119.77     16.62 o 
  -6  11   6      130.76      131.10     12.35 o 
  -5  11   6       74.28       76.92      9.94 o 
  -4  11   6      155.78      143.96     11.37 o 
  -3  11   6     1997.05     1973.79     50.85 o 
  -2  11   6     1303.61     1251.58     29.02 o 
  -1  11   6     1119.53     1061.38     25.95 o 
   0  11   6     2970.20     3028.24    116.81 o 
   1  11   6       44.45       41.77      5.80 o 
   2  11   6      762.92      738.45     30.22 o 
   3  11   6      606.85      588.65     22.84 o 
   4  11   6        0.30        9.30      7.13 o 
   5  11   6       22.47       30.81     12.60 o 
   6  11   6      149.68      157.03     23.74 o 
  -8  12   6       39.37       46.86     14.48 o 
  -7  12   6      267.84      312.36     27.01 o 
  -6  12   6        7.59       15.59      8.46 o 
  -5  12   6     1566.51     1635.29     38.23 o 
  -4  12   6     1085.35     1082.58     28.65 o 
  -3  12   6      184.26      211.12     12.94 o 
  -2  12   6     3289.21     3211.11     58.67 o 
  -1  12   6     2889.48     2975.84     62.06 o 
   0  12   6       42.92       53.12      9.49 o 
   1  12   6     1579.10     1506.01     27.90 o 
   2  12   6     1142.03     1074.16     22.90 o 
   3  12   6       91.23       83.70     11.31 o 
   4  12   6     1391.70     1493.68     36.29 o 
   5  12   6      709.39      772.12     66.16 o 
   6  12   6       18.93       24.44     13.11 o 
  -7  13   6       44.97       63.63     14.61 o 
  -6  13   6      130.24      195.85     15.61 o 
  -5  13   6      138.02      162.60     15.47 o 
  -4  13   6      815.55      775.25     24.08 o 
  -3  13   6      395.39      357.18     16.35 o 
  -2  13   6      719.54      708.41     26.93 o 
  -1  13   6        7.10       22.07      6.74 o 
   0  13   6      664.40      623.36     23.08 o 
   1  13   6       17.60       36.30      7.56 o 
   2  13   6      254.93      283.00     14.08 o 
   3  13   6      487.85      436.57     18.29 o 
   4  13   6       42.58       64.74     10.43 o 
   5  13   6       45.58       60.92     14.50 o 
   6  13   6      109.42      133.67     19.05 o 
  -7  14   6        4.84        5.71     11.47 o 
  -6  14   6      193.11      242.91     17.04 o 
  -5  14   6      172.79      136.44     13.02 o 
  -4  14   6       78.62      127.52     12.17 o 
  -3  14   6       30.81       29.85      7.95 o 
  -2  14   6      450.48      384.79     17.17 o 
  -1  14   6     1294.37     1348.35     32.96 o 
   0  14   6        9.34       15.05      6.77 o 
   1  14   6      283.05      355.68     16.16 o 
   2  14   6       67.27       73.03      9.53 o 
   3  14   6      177.34      171.54     17.06 o 
   4  14   6        1.05       -3.17      7.70 o 
   5  14   6       34.05       36.75     12.84 o 
  -6  15   6      194.48      194.26     16.33 o 
  -5  15   6      201.28      195.03     14.80 o 
  -4  15   6      326.01      313.20     21.32 o 
  -3  15   6     2336.86     2264.74     48.46 o 
  -2  15   6       34.70       38.75      9.62 o 
  -1  15   6       11.72        7.19      7.88 o 
   0  15   6      256.97      248.62     14.59 o 
   1  15   6     3277.65     3045.50     59.03 o 
   2  15   6      177.81      123.22     11.54 o 
   3  15   6     1699.06     1657.95    112.92 o 
   4  15   6       71.68       89.26     14.79 o 
   5  15   6      111.35      118.45     32.17 o 
  -6  16   6        5.54        8.29     15.92 o 
  -5  16   6      292.17      283.24     17.57 o 
  -4  16   6      799.59      785.08     26.00 o 
  -3  16   6       28.14       23.48      7.70 o 
  -2  16   6     2093.35     2056.40     45.61 o 
  -1  16   6     3350.17     3354.76     65.30 o 
   0  16   6      844.91      699.94     23.85 o 
   1  16   6     1124.92     1152.60     43.03 o 
   2  16   6      360.92      381.79     23.59 o 
   3  16   6       40.81       64.71     15.77 o 
   4  16   6      302.42      334.24     25.65 o 
  -5  17   6       81.54       75.06     11.40 o 
  -4  17   6      109.19      105.29     12.44 o 
  -3  17   6      406.64      414.08     20.08 o 
  -2  17   6      165.08      134.25     12.88 o 
  -1  17   6      449.07      419.34     23.90 o 
   0  17   6     1365.42     1345.95     45.58 o 
   1  17   6        0.36       -1.69      6.27 o 
   2  17   6     1172.06     1148.25     40.86 o 
   3  17   6       98.64      147.49     19.03 o 
   4  17   6        7.15       18.23     22.11 o 
  -5  18   6        0.05        4.75      7.98 o 
  -4  18   6        1.94       18.07      7.35 o 
  -3  18   6       14.46       26.14      8.42 o 
  -2  18   6       28.44       11.04      7.30 o 
  -1  18   6       66.72       73.21     16.04 o 
   0  18   6       31.23       34.89      8.87 o 
   1  18   6       24.95       43.21      8.68 o 
   2  18   6       84.61       84.35     20.84 o 
   3  18   6       87.05       83.79     20.21 o 
  -4  19   6      104.52      121.84     13.64 o 
  -3  19   6      467.54      464.77     36.47 o 
  -2  19   6       44.87       55.51     17.58 o 
  -1  19   6      159.26      203.97     27.64 o 
   0  19   6      483.13      447.21     21.48 o 
   1  19   6      248.84      252.88     17.21 o 
   2  19   6      245.22      205.70     46.22 o 
  -3  20   6        5.31       17.94      8.14 o 
  -2  20   6      447.18      399.36     26.50 o 
  -1  20   6      736.42      744.29     33.26 o 
   0  20   6       13.31        9.07      8.29 o 
   1  20   6      520.20      527.64     24.02 o 
  -9   1   7        0.19      -14.65      9.93 o 
  -8   1   7       89.87       78.30     20.48 o 
  -7   1   7       82.99      106.83      9.21 o 
  -6   1   7       66.26       74.15     11.41 o 
  -5   1   7     2224.63     2272.64     41.92 o 
  -4   1   7     6081.60     6482.88     98.16 o 
  -3   1   7     3174.81     3405.36     68.70 o 
  -2   1   7     1039.84     1105.30     15.76 o 
  -1   1   7    15666.45    16124.07    178.56 o 
   0   1   7     1160.31     1235.15     19.33 o 
   1   1   7      238.44      264.44      8.51 o 
   2   1   7     3026.65     3356.00     59.46 o 
   3   1   7      644.73      602.19     22.86 o 
   4   1   7      970.78      963.39     52.47 o 
   5   1   7      419.85      402.94     22.34 o 
   6   1   7       20.05       29.06     12.53 o 
   7   1   7       49.87       53.92     14.80 o 
  -9   2   7        8.37        6.87     10.44 o 
  -8   2   7       50.02       58.00     19.76 o 
  -7   2   7        0.04       -0.41      8.17 o 
  -6   2   7     4661.12     4657.52     91.80 o 
  -5   2   7     3217.96     3459.68     58.38 o 
  -4   2   7        8.29       -0.39      4.59 o 
  -3   2   7    15056.81    16635.42    202.89 o 
  -2   2   7     3103.78     3372.34     36.95 o 
  -1   2   7      138.89      132.87      4.29 o 
   0   2   7    16218.85    17091.21    169.61 o 
   1   2   7    14184.40    14573.72    181.95 o 
   2   2   7     3992.72     3743.58     59.78 o 
   3   2   7     2472.54     2397.85     54.28 o 
   4   2   7      457.55      420.49     20.82 o 
   5   2   7       79.06       65.50     14.59 o 
   6   2   7      333.59      329.65     22.81 o 
   7   2   7       51.92       24.25     14.28 o 
  -9   3   7        5.14       -9.24     15.23 o 
  -8   3   7      283.30      238.62     19.30 o 
  -7   3   7       15.46       21.76      8.40 o 
  -6   3   7       20.54       11.66     11.33 o 
  -5   3   7       35.39       42.48      8.45 o 
  -4   3   7     5810.98     6102.27     80.24 o 
  -3   3   7     2395.45     2654.34     38.01 o 
  -2   3   7    10946.49    10482.81    106.41 o 
  -1   3   7    28120.46    29940.17    328.27 o 
   0   3   7        8.30       17.34      2.70 o 
   1   3   7     4725.31     5045.86     59.37 o 
   2   3   7    11977.36    12717.64    186.08 o 
   3   3   7     1043.32     1061.00     22.80 o 
   4   3   7     1658.73     1452.12     40.10 o 
   5   3   7      505.14      466.38     23.87 o 
   6   3   7       94.33      108.35     27.37 o 
   7   3   7        1.42        1.81     12.26 o 
  -8   4   7        8.07       26.86     11.10 o 
  -7   4   7       64.92       72.98     11.80 o 
  -6   4   7       42.42       45.80      9.29 o 
  -5   4   7     1245.64     1347.88     47.02 o 
  -4   4   7      951.12      953.95     48.27 o 
  -3   4   7    15870.36    16946.56    244.83 o 
  -2   4   7      275.21      245.87      6.58 o 
  -1   4   7      448.56      362.07      9.04 o 
   0   4   7      745.54      798.40     13.08 o 
   1   4   7       69.32       60.08      6.03 o 
   2   4   7      840.31      819.11     13.57 o 
   3   4   7      286.40      235.60     10.13 o 
   4   4   7       69.15       66.80     11.89 o 
   5   4   7       22.66       12.97     10.16 o 
   6   4   7        0.00      -17.08     19.39 o 
   7   4   7        1.81        4.05     22.38 o 
  -8   5   7       39.94       31.95     12.58 o 
  -7   5   7      921.73      843.05     49.10 o 
  -6   5   7      120.01       93.49      9.49 o 
  -5   5   7     2650.77     2558.87     47.15 o 
  -4   5   7      196.72      196.34     13.53 o 
  -3   5   7     7331.96     8348.56    125.37 o 
  -2   5   7      190.48      208.08      8.50 o 
  -1   5   7    24638.83    25714.13    283.48 o 
   0   5   7      498.73      477.56      9.87 o 
   1   5   7     3864.52     3593.84     44.40 o 
   2   5   7     1093.50      977.13     17.56 o 
   3   5   7        0.31        3.62      7.82 o 
   4   5   7      368.61      324.60     18.71 o 
   5   5   7       48.85       50.88     12.14 o 
   6   5   7      112.57      116.97     15.89 o 
   7   5   7       46.86       61.69     16.00 o 
  -8   6   7       10.45       37.23     13.19 o 
  -7   6   7       81.64       50.44      9.11 o 
  -6   6   7      859.70      789.62     48.38 o 
  -5   6   7     2085.65     2159.40     45.93 o 
  -4   6   7      142.11      134.65      8.90 o 
  -3   6   7    12883.11    13055.70    196.61 o 
  -2   6   7     1915.96     1837.65     25.40 o 
  -1   6   7      243.58      311.33      8.05 o 
   0   6   7    13283.12    14193.55    159.44 o 
   1   6   7     3299.28     3578.35     44.68 o 
   2   6   7     1512.38     1477.97     22.93 o 
   3   6   7     2108.89     1911.63     68.28 o 
   4   6   7     1276.14     1247.02     37.42 o 
   5   6   7      295.97      312.95     16.64 o 
   6   6   7      351.92      289.75     17.27 o 
   7   6   7       27.96       20.51     11.70 o 
  -8   7   7       36.89       41.88     22.02 o 
  -7   7   7        0.30       -1.97      6.63 o 
  -6   7   7      140.38      147.54     11.48 o 
  -5   7   7      826.96      776.71     30.62 o 
  -4   7   7     3357.73     3491.63     59.97 o 
  -3   7   7        2.53        6.22      4.81 o 
  -2   7   7     5942.40     6205.45     73.46 o 
  -1   7   7     1307.46     1195.59     26.25 o 
   0   7   7       37.18       23.73      3.67 o 
   1   7   7       77.79       78.37     11.91 o 
   2   7   7     4983.48     5312.44     64.66 o 
   3   7   7      186.06      218.72      9.99 o 
   4   7   7      865.40      783.28     23.44 o 
   5   7   7      247.88      270.10     16.58 o 
   6   7   7      104.69       70.29     14.45 o 
   7   7   7       66.87       78.58     16.08 o 
  -8   8   7      235.30      208.86     20.30 o 
  -7   8   7       48.32       45.20      8.99 o 
  -6   8   7       88.68      110.15     10.72 o 
  -5   8   7      212.85      212.55     21.13 o 
  -4   8   7      116.28      131.66      9.96 o 
  -3   8   7      533.86      475.67     16.81 o 
  -2   8   7      222.32      242.88      7.77 o 
  -1   8   7        0.37        0.55      2.47 o 
   0   8   7      725.01      784.06     14.46 o 
   1   8   7     1031.17     1139.69     19.16 o 
   2   8   7      687.09      741.80     14.76 o 
   3   8   7       35.30       37.37      6.29 o 
   4   8   7      102.03      117.02     14.80 o 
   5   8   7       10.53        8.56     10.40 o 
   6   8   7        4.63        9.79     10.84 o 
   7   8   7       23.49        7.96     16.22 o 
  -8   9   7       20.04       17.15     12.40 o 
  -7   9   7      127.05      113.14     12.01 o 
  -6   9   7        7.63        3.64      6.62 o 
  -5   9   7      883.80      857.21     49.71 o 
  -4   9   7     1439.17     1441.66     32.18 o 
  -3   9   7      298.10      307.06     13.28 o 
  -2   9   7      241.40      237.15     11.22 o 
  -1   9   7     6606.22     7090.00     84.02 o 
   0   9   7     1433.13     1548.01     23.46 o 
   1   9   7     3132.38     3176.40     41.79 o 
   2   9   7     2080.42     2107.28     30.58 o 
   3   9   7       86.85       80.06      8.36 o 
   4   9   7      272.24      246.18     18.66 o 
   5   9   7      241.35      183.00     18.63 o 
   6   9   7        1.23       -1.46     14.14 o 
   7   9   7        2.30       -5.33     11.92 o 
  -8  10   7       26.92       29.48     15.86 o 
  -7  10   7       11.15       17.64      8.19 o 
  -6  10   7     1222.54     1228.65     32.04 o 
  -5  10   7      449.62      443.42     17.87 o 
  -4  10   7      118.69      128.38     10.43 o 
  -3  10   7     6505.93     6590.42    127.75 o 
  -2  10   7     2529.81     2487.80     47.35 o 
  -1  10   7     2838.88     2851.23     43.93 o 
   0  10   7     6402.85     6693.42     80.29 o 
   1  10   7     1025.30     1028.91     18.30 o 
   2  10   7       36.65       32.49      4.82 o 
   3  10   7     2855.38     2688.70    143.07 o 
   4  10   7      546.12      582.98     27.10 o 
   5  10   7      182.72      139.98     17.29 o 
   6  10   7      249.61      249.47     22.60 o 
  -8  11   7        9.32        0.54     16.68 o 
  -7  11   7      116.25      164.02     14.10 o 
  -6  11   7       69.13      105.10     11.44 o 
  -5  11   7      181.50      189.69     13.18 o 
  -4  11   7      765.18      794.88     23.55 o 
  -3  11   7      234.54      183.28     11.94 o 
  -2  11   7       59.21       54.25      7.72 o 
  -1  11   7     1573.91     1555.07     28.36 o 
   0  11   7      468.38      414.54     12.53 o 
   1  11   7     3480.35     3453.29     55.45 o 
   2  11   7     1913.27     2024.57     37.28 o 
   3  11   7       32.84       36.68      7.94 o 
   4  11   7      151.77      164.83     12.90 o 
   5  11   7      290.56      287.51     22.37 o 
   6  11   7        1.00       25.01     18.49 o 
  -8  12   7       41.15       41.33     20.30 o 
  -7  12   7       56.89       46.78     13.87 o 
  -6  12   7        1.33       -4.47      6.93 o 
  -5  12   7       43.94       57.08      9.46 o 
  -4  12   7      654.82      627.74     21.34 o 
  -3  12   7       14.85       14.90      6.65 o 
  -2  12   7       21.22       35.16      7.11 o 
  -1  12   7      105.36      109.02      9.99 o 
   0  12   7       33.54       36.16      5.30 o 
   1  12   7       19.99       13.99      5.68 o 
   2  12   7      122.14      105.36     10.00 o 
   3  12   7      348.66      316.90     19.08 o 
   4  12   7       17.12       18.73      8.48 o 
   5  12   7      148.56      162.84     18.73 o 
   6  12   7        0.45       12.35     12.60 o 
  -7  13   7      123.72      121.58     21.39 o 
  -6  13   7       52.60       56.38     10.04 o 
  -5  13   7      551.70      542.01     21.16 o 
  -4  13   7      148.87      165.66     18.67 o 
  -3  13   7       82.76       74.30      9.53 o 
  -2  13   7      969.45      987.15     26.66 o 
  -1  13   7     1435.23     1303.65     31.63 o 
   0  13   7      202.86      181.68     12.17 o 
   1  13   7      693.48      670.93     21.32 o 
   2  13   7     1867.21     1757.02     48.47 o 
   3  13   7      291.34      292.97     23.64 o 
   4  13   7      459.36      433.57     19.47 o 
   5  13   7      184.80      176.01     19.35 o 
  -7  14   7       37.33       26.59     12.59 o 
  -6  14   7      114.81       89.54     12.06 o 
  -5  14   7      579.24      605.00     22.64 o 
  -4  14   7       56.70       68.36      9.89 o 
  -3  14   7     2536.19     2422.23     49.97 o 
  -2  14   7      407.82      380.75     24.55 o 
  -1  14   7      595.07      535.22     19.57 o 
   0  14   7     3384.35     3287.44     61.63 o 
   1  14   7     3140.05     3055.14     59.46 o 
   2  14   7      238.20      218.09     17.65 o 
   3  14   7     1578.06     1516.83     46.33 o 
   4  14   7      497.03      546.11     21.83 o 
   5  14   7      142.30      143.66     18.12 o 
  -6  15   7       79.51       84.91     11.29 o 
  -5  15   7      272.94      301.04     17.48 o 
  -4  15   7      176.87      209.55     14.68 o 
  -3  15   7      448.46      434.40     28.29 o 
  -2  15   7      419.47      433.13     24.08 o 
  -1  15   7     2147.59     2114.72     45.76 o 
   0  15   7       45.57       34.68      8.19 o 
   1  15   7     1068.43     1006.63     28.21 o 
   2  15   7      359.20      365.23     22.39 o 
   3  15   7        7.86        2.62      9.21 o 
   4  15   7      233.63      270.03     21.72 o 
   5  15   7       55.92       83.92     25.92 o 
  -6  16   7      101.24      142.97     21.14 o 
  -5  16   7        8.13       27.21      8.88 o 
  -4  16   7      460.34      431.03     24.73 o 
  -3  16   7        3.84       -0.96      6.05 o 
  -2  16   7       16.14       23.64      7.95 o 
  -1  16   7       20.04       36.38      8.39 o 
   0  16   7       43.55       65.59      9.90 o 
   1  16   7        1.30       15.92      7.17 o 
   2  16   7      102.00      100.44     14.77 o 
   3  16   7      112.50      117.10     16.48 o 
   4  16   7       32.87       39.68     12.39 o 
  -5  17   7       75.74       92.92     11.83 o 
  -4  17   7      375.82      431.62     20.92 o 
  -3  17   7       62.36       73.41     10.44 o 
  -2  17   7     1369.27     1383.60     87.64 o 
  -1  17   7      749.56      778.13     26.08 o 
   0  17   7       33.93       19.75      8.02 o 
   1  17   7      240.44      250.73     15.94 o 
   2  17   7      175.16      154.63     17.43 o 
   3  17   7      177.55      202.70     20.05 o 
   4  17   7       22.00       22.95     13.14 o 
  -5  18   7       70.66       74.87     11.79 o 
  -4  18   7       50.85       55.85     11.74 o 
  -3  18   7      654.39      687.49     27.17 o 
  -2  18   7      476.95      445.67     25.63 o 
  -1  18   7        0.72       -3.90      7.51 o 
   0  18   7     2031.90     1906.08     47.00 o 
   1  18   7      451.53      473.10     21.02 o 
   2  18   7      467.18      450.06     27.35 o 
   3  18   7      268.03      240.10     26.83 o 
  -4  19   7      147.69      199.30     16.28 o 
  -3  19   7       59.56       55.11      9.87 o 
  -2  19   7      221.86      206.98     19.99 o 
  -1  19   7      248.59      222.19     21.21 o 
   0  19   7       25.32       16.92      7.51 o 
   1  19   7      102.22       87.54     11.46 o 
   2  19   7      498.50      556.16     44.13 o 
  -3  20   7        1.77       15.96      7.60 o 
  -2  20   7        0.39       12.76      9.85 o 
  -1  20   7        6.50       -1.47      8.76 o 
   0  20   7       15.30        9.90      7.00 o 
   1  20   7       36.00       49.04     12.56 o 
  -8   0   8       15.13       -0.30     14.77 o 
  -7   0   8      379.42      432.59     21.55 o 
  -6   0   8     1027.09     1064.64     32.78 o 
  -5   0   8     3051.05     2941.17     91.35 o 
  -4   0   8     7816.64     8360.04    222.40 o 
  -3   0   8        1.00       -4.19      3.56 o 
  -2   0   8    24108.40    25185.93    441.70 o 
  -1   0   8     9551.32    10699.82    154.29 o 
   0   0   8     8960.54    10254.90    183.53 o 
   1   0   8     8566.74     9006.65    162.26 o 
   2   0   8    13075.72    12542.96    321.72 o 
   3   0   8     1575.37     1617.31     59.09 o 
   4   0   8      599.39      593.42     36.43 o 
   5   0   8      448.86      422.32     33.53 o 
   6   0   8      198.84      168.93     26.64 o 
   7   0   8        5.09        5.62     16.68 o 
  -9   1   8       44.35       14.50     16.68 o 
  -8   1   8      102.09      133.35     12.87 o 
  -7   1   8      119.73      109.86      9.53 o 
  -6   1   8      458.00      430.56     16.41 o 
  -5   1   8       49.01       48.05      8.37 o 
  -4   1   8      202.05      205.36     17.40 o 
  -3   1   8    13167.22    13931.80    176.73 o 
  -2   1   8    12095.20    12812.75    162.12 o 
  -1   1   8       44.10       36.27      3.06 o 
   0   1   8     6690.70     6558.81     84.93 o 
   1   1   8     1118.44     1196.31     31.63 o 
   2   1   8     2332.67     2589.26     43.45 o 
   3   1   8     1931.15     2094.81     50.37 o 
   4   1   8     1912.44     1888.44     49.15 o 
   5   1   8      256.80      222.32     17.81 o 
   6   1   8      290.14      300.16     22.30 o 
   7   1   8       14.26       20.87     13.23 o 
  -9   2   8       13.80       -4.71     13.78 o 
  -8   2   8        0.00        3.28      8.58 o 
  -7   2   8        1.10       15.59     15.59 o 
  -6   2   8        6.79       10.88      6.18 o 
  -5   2   8     1077.17     1100.29     25.72 o 
  -4   2   8      193.41      193.54     10.04 o 
  -3   2   8      924.33     1013.87     16.29 o 
  -2   2   8     1687.27     1484.18     18.59 o 
  -1   2   8     1838.33     1777.70     21.28 o 
   0   2   8      293.59      312.78      6.54 o 
   1   2   8     1803.66     2065.50     30.24 o 
   2   2   8      307.13      306.76     10.33 o 
   3   2   8      514.72      504.95     21.27 o 
   4   2   8       53.37       72.99     16.58 o 
   5   2   8        0.47       -5.38      9.65 o 
   6   2   8        2.69        4.99     12.17 o 
   7   2   8       27.74       27.23     14.10 o 
  -8   3   8       43.85       49.05     10.50 o 
  -7   3   8        6.99        8.89      7.74 o 
  -6   3   8       40.05       36.01      8.61 o 
  -5   3   8     1081.09     1187.88     27.22 o 
  -4   3   8     2368.82     2458.07     37.04 o 
  -3   3   8     2093.27     2337.26     28.16 o 
  -2   3   8     1120.56     1006.19     14.02 o 
  -1   3   8        2.18       14.46      2.53 o 
   0   3   8     7717.86     8062.79     92.23 o 
   1   3   8     2674.37     2819.54     35.67 o 
   2   3   8       16.54       26.06      7.57 o 
   3   3   8      847.64      781.04     72.68 o 
   4   3   8     1000.65      923.87     31.65 o 
   5   3   8        7.10        4.12     15.68 o 
   6   3   8      147.20      149.62     17.69 o 
   7   3   8        0.88        1.18     11.84 o 
  -8   4   8        0.29        0.36     10.15 o 
  -7   4   8      666.63      661.07     35.07 o 
  -6   4   8       31.49       26.16      7.10 o 
  -5   4   8      618.90      575.82     17.52 o 
  -4   4   8     1289.01     1189.36     25.32 o 
  -3   4   8     1205.44     1317.20     22.03 o 
  -2   4   8     2936.10     2849.65     36.08 o 
  -1   4   8    11668.38    13254.90    148.74 o 
   0   4   8     4315.53     4480.75     53.75 o 
   1   4   8     5580.36     5755.25     67.93 o 
   2   4   8     9032.64     8968.30    116.53 o 
   3   4   8       46.04       33.79      9.42 o 
   4   4   8      815.58      797.37     29.08 o 
   5   4   8       85.30       99.46     14.60 o 
   6   4   8      108.91       80.66     15.65 o 
   7   4   8       13.75       17.88     13.50 o 
  -8   5   8      101.17      104.11     14.20 o 
  -7   5   8      285.54      278.78     15.07 o 
  -6   5   8        2.43       -0.85      5.56 o 
  -5   5   8       80.41      104.12      9.11 o 
  -4   5   8       58.96       55.05      6.74 o 
  -3   5   8     1217.32     1091.39     19.51 o 
  -2   5   8    14944.03    15742.40    176.31 o 
  -1   5   8      846.36     1030.51     16.30 o 
   0   5   8     3848.90     3718.59     45.90 o 
   1   5   8      987.10      968.43     15.98 o 
   2   5   8      115.71      116.28      6.95 o 
   3   5   8      628.17      541.02     16.22 o 
   4   5   8      810.48      820.54     29.80 o 
   5   5   8        3.98        2.80     17.40 o 
   6   5   8      203.90      215.19     20.03 o 
   7   5   8        0.08       -5.53     12.01 o 
  -8   6   8      127.64      118.90     23.74 o 
  -7   6   8        0.01       -2.86      6.39 o 
  -6   6   8      948.71     1024.71     26.83 o 
  -5   6   8      254.95      263.27     15.57 o 
  -4   6   8        8.80       12.24      5.62 o 
  -3   6   8     1300.22     1320.90     25.01 o 
  -2   6   8       96.45       77.02      4.53 o 
  -1   6   8     9831.20    11112.26    126.43 o 
   0   6   8        0.73       -3.97      2.65 o 
   1   6   8       47.23       55.76      4.45 o 
   2   6   8       10.13       19.33      6.53 o 
   3   6   8      264.59      290.34     11.08 o 
   4   6   8      214.46      261.60     14.92 o 
   5   6   8       80.94       78.94     12.54 o 
   6   6   8       12.50       22.53      9.68 o 
   7   6   8       41.66       34.31     14.10 o 
  -8   7   8        0.20       -4.35     16.68 o 
  -7   7   8       61.44       57.25      9.64 o 
  -6   7   8      243.46      231.12     24.36 o 
  -5   7   8      530.37      522.07     18.18 o 
  -4   7   8      935.56      885.28     51.89 o 
  -3   7   8     4690.82     5038.06     68.68 o 
  -2   7   8     1361.35     1362.64     20.77 o 
  -1   7   8     1827.69     2158.87     29.60 o 
   0   7   8     5308.96     5532.87     66.49 o 
   1   7   8    13407.87    14707.91    166.31 o 
   2   7   8        1.92        2.63      4.32 o 
   3   7   8     3994.45     3980.35     84.27 o 
   4   7   8      110.32       93.53     10.65 o 
   5   7   8       76.50       71.90     11.42 o 
   6   7   8       69.33       56.87     18.13 o 
   7   7   8       24.77        4.02     12.93 o 
  -8   8   8       51.09       56.37     21.03 o 
  -7   8   8      289.66      326.12     24.77 o 
  -6   8   8      327.45      364.66     16.60 o 
  -5   8   8       92.63       92.38      9.67 o 
  -4   8   8     3055.30     3155.31     56.23 o 
  -3   8   8     2004.03     1888.24     36.93 o 
  -2   8   8     2582.65     2524.82     34.11 o 
  -1   8   8    11824.30    12408.46    141.52 o 
   0   8   8      134.18      126.27      6.86 o 
   1   8   8     1216.19     1043.04     18.08 o 
   2   8   8     2968.50     3252.79     48.88 o 
   3   8   8     1506.49     1458.98     27.82 o 
   4   8   8      263.02      234.40     14.40 o 
   5   8   8     1170.97     1092.24     39.01 o 
   6   8   8        0.46        4.81     15.23 o 
   7   8   8        2.78       -6.59     11.96 o 
  -8   9   8      165.88      174.73     29.18 o 
  -7   9   8        0.47        1.57      7.15 o 
  -6   9   8      430.64      383.43     17.38 o 
  -5   9   8      963.67      941.78     29.69 o 
  -4   9   8      170.59      154.16     11.94 o 
  -3   9   8     2953.52     2823.57     51.14 o 
  -2   9   8     1598.63     1600.92     32.80 o 
  -1   9   8       23.49       35.87      4.70 o 
   0   9   8     1157.98     1162.66     20.53 o 
   1   9   8      473.94      399.61     10.54 o 
   2   9   8       28.55       23.77      5.55 o 
   3   9   8      911.75      918.39     24.43 o 
   4   9   8        3.55       -8.70      9.61 o 
   5   9   8       36.62       33.54     11.94 o 
   6   9   8      168.18      164.71     20.19 o 
  -8  10   8       20.17        5.80     19.03 o 
  -7  10   8        1.31        6.70      7.78 o 
  -6  10   8       49.52       43.38      9.05 o 
  -5  10   8        1.92       -0.83      6.20 o 
  -4  10   8        7.14       11.17      6.20 o 
  -3  10   8        1.78        8.33      6.41 o 
  -2  10   8      494.99      538.18     17.38 o 
  -1  10   8        3.93        2.42      3.85 o 
   0  10   8       38.73       32.84      4.60 o 
   1  10   8        4.18       10.76      4.07 o 
   2  10   8        0.03        2.38      4.77 o 
   3  10   8        4.31       -4.87      6.49 o 
   4  10   8       12.31       27.09     11.22 o 
   5  10   8        8.52       -5.77     10.21 o 
   6  10   8        1.06       -6.48     11.09 o 
  -8  11   8       35.77       51.66     20.84 o 
  -7  11   8       42.93       61.83     12.57 o 
  -6  11   8      465.41      425.47     18.81 o 
  -5  11   8      889.09      851.42     27.88 o 
  -4  11   8      385.01      318.13     15.45 o 
  -3  11   8     1147.87     1164.61     28.57 o 
  -2  11   8      670.34      667.74     20.09 o 
  -1  11   8       41.43       43.50      5.81 o 
   0  11   8     1116.18     1154.93     28.38 o 
   1  11   8      801.02      810.87     19.56 o 
   2  11   8        6.74        5.42      6.81 o 
   3  11   8      163.03      173.49     12.51 o 
   4  11   8      300.53      289.08     42.59 o 
   5  11   8       67.83       47.14     15.59 o 
   6  11   8       22.01       48.94     15.23 o 
  -7  12   8      467.91      458.44     26.19 o 
  -6  12   8        5.40        4.78      7.03 o 
  -5  12   8      189.74      177.50     13.23 o 
  -4  12   8     2301.38     2320.59     47.58 o 
  -3  12   8     1612.73     1495.65     42.46 o 
  -2  12   8     1560.22     1608.63     45.62 o 
  -1  12   8     2957.72     2931.77     46.71 o 
   0  12   8      106.25      113.87     14.32 o 
   1  12   8      531.00      480.95     20.83 o 
   2  12   8      571.97      533.71     19.01 o 
   3  12   8      117.51      111.06     11.62 o 
   4  12   8      276.00      272.28     21.08 o 
   5  12   8      496.42      548.29     29.84 o 
   6  12   8        8.67       21.12     22.38 o 
  -7  13   8        9.77       22.24     10.53 o 
  -6  13   8       32.24       39.11      9.54 o 
  -5  13   8      494.43      521.31     26.24 o 
  -4  13   8      312.94      318.22     22.41 o 
  -3  13   8      632.05      609.37     20.89 o 
  -2  13   8      449.37      473.54     18.03 o 
  -1  13   8      237.23      260.99     24.22 o 
   0  13   8       51.38       37.84      7.65 o 
   1  13   8      217.43      214.45     12.81 o 
   2  13   8      337.80      319.02     19.95 o 
   3  13   8     1243.05     1269.62     32.76 o 
   4  13   8        1.99       22.27     11.35 o 
   5  13   8       50.18       34.69     15.77 o 
  -7  14   8        0.15       31.54     18.85 o 
  -6  14   8       22.19       14.35      8.00 o 
  -5  14   8      129.78      163.10     13.80 o 
  -4  14   8      141.50      136.15     12.52 o 
  -3  14   8        1.84        8.32      6.90 o 
  -2  14   8       86.07       81.12      9.76 o 
  -1  14   8      230.96      248.10     14.48 o 
   0  14   8      133.67      154.75     12.12 o 
   1  14   8       26.84       37.74      8.05 o 
   2  14   8      516.95      526.11     34.71 o 
   3  14   8        1.73       13.52      9.85 o 
   4  14   8        8.81       10.40     12.51 o 
   5  14   8        5.20       21.30     21.39 o 
  -6  15   8      104.70       96.52     12.23 o 
  -5  15   8      349.55      351.70     28.13 o 
  -4  15   8       22.83       20.78      7.96 o 
  -3  15   8     1489.08     1477.24     36.68 o 
  -2  15   8      344.66      364.25     21.97 o 
  -1  15   8       38.08       44.16      8.41 o 
   0  15   8      972.52      986.02     51.78 o 
   1  15   8      633.31      556.81     20.42 o 
   2  15   8        1.68       -9.19      7.44 o 
   3  15   8      514.16      440.39     25.31 o 
   4  15   8      261.04      211.70     32.44 o 
  -6  16   8       82.72      100.08     15.79 o 
  -5  16   8      477.13      500.38     24.96 o 
  -4  16   8      449.12      431.60     20.30 o 
  -3  16   8      317.16      280.57     16.54 o 
  -2  16   8      349.36      330.30     21.40 o 
  -1  16   8     2647.87     2461.15     57.92 o 
   0  16   8      116.58      158.11     13.02 o 
   1  16   8      540.31      543.90     20.85 o 
   2  16   8      658.93      641.90     29.43 o 
   3  16   8      155.78      177.83     18.49 o 
   4  16   8      101.85      100.78     24.11 o 
  -5  17   8      126.46      142.60     14.25 o 
  -4  17   8       42.96       45.13      9.14 o 
  -3  17   8      312.89      318.98     17.95 o 
  -2  17   8      348.07      367.58     23.33 o 
  -1  17   8      132.34      132.45     15.35 o 
   0  17   8      649.11      671.09     24.02 o 
   1  17   8      605.56      637.70     23.42 o 
   2  17   8       41.46       50.51     12.40 o 
   3  17   8      266.66      308.16     23.42 o 
  -5  18   8       53.29       69.93     10.91 o 
  -4  18   8       32.51       49.16     11.14 o 
  -3  18   8       40.86       40.73      8.64 o 
  -2  18   8        1.78       20.64     10.10 o 
  -1  18   8       23.16       29.80      9.80 o 
   0  18   8       31.73       45.28      9.56 o 
   1  18   8       14.67        8.44      9.73 o 
   2  18   8        4.43        5.04      9.49 o 
   3  18   8        5.81        7.65     10.66 o 
  -4  19   8      102.62      130.43     15.48 o 
  -3  19   8      125.19      157.06     14.66 o 
  -2  19   8      237.03      256.41     21.70 o 
  -1  19   8        2.32        8.20      8.74 o 
   0  19   8      344.60      387.21     20.24 o 
   1  19   8      364.03      402.04     26.43 o 
   2  19   8       33.20       38.47     12.37 o 
  -2  20   8        0.70       20.39     10.25 o 
  -1  20   8      580.69      526.42     29.67 o 
   0  20   8      174.43      192.68     15.98 o 
  -8   1   9       22.49       14.66      8.76 o 
  -7   1   9      152.62      168.50     10.99 o 
  -6   1   9       45.47       52.89      9.02 o 
  -5   1   9      331.16      308.54     13.43 o 
  -4   1   9     2457.87     2530.63     56.52 o 
  -3   1   9     2674.01     2897.71     36.99 o 
  -2   1   9      689.81      785.22     15.56 o 
  -1   1   9    22312.22    25200.79    277.59 o 
   0   1   9       62.89       28.38      3.43 o 
   1   1   9     4411.97     4659.71     73.15 o 
   2   1   9      466.49      479.94     12.86 o 
   3   1   9      602.48      586.57     29.00 o 
   4   1   9        3.46       21.80     11.39 o 
   5   1   9     1070.12     1075.04     37.35 o 
   6   1   9      140.78      154.41     24.83 o 
   7   1   9       30.46       30.85     14.05 o 
  -8   2   9      108.72      121.01     13.94 o 
  -7   2   9      102.91      114.06     16.31 o 
  -6   2   9      139.11      119.73     10.52 o 
  -5   2   9     5187.11     5365.87     85.70 o 
  -4   2   9      919.55      984.56     30.85 o 
  -3   2   9    10921.60    11695.54    119.62 o 
  -2   2   9     5684.52     5734.13     67.35 o 
  -1   2   9     2760.26     2909.13     32.75 o 
   0   2   9     3551.86     3413.39     37.60 o 
   1   2   9    23422.82    25600.59    317.32 o 
   2   2   9     1003.41     1010.91     21.84 o 
   3   2   9     6498.47     5722.83    161.13 o 
   4   2   9     1478.41     1394.42     40.94 o 
   5   2   9       71.33       77.20     14.31 o 
   6   2   9      193.35      167.52     19.16 o 
   7   2   9       51.03       24.18     17.04 o 
  -8   3   9       11.44        2.36     10.25 o 
  -7   3   9      555.46      581.79     61.90 o 
  -6   3   9      210.17      229.70     16.00 o 
  -5   3   9      240.79      248.41     11.48 o 
  -4   3   9       71.51       61.03      5.73 o 
  -3   3   9      425.14      377.86      8.39 o 
  -2   3   9     2130.88     2448.42     32.25 o 
  -1   3   9    13748.27    14137.32    142.26 o 
   0   3   9     7225.25     7782.77     89.72 o 
   1   3   9      913.75      764.47     13.34 o 
   2   3   9     1638.03     1642.54     31.42 o 
   3   3   9      179.40      187.41     36.34 o 
   4   3   9        2.83       -0.70      9.59 o 
   5   3   9      232.30      234.42     19.03 o 
   6   3   9       64.49       59.63     14.90 o 
   7   3   9        5.64       23.98     13.96 o 
  -8   4   9        0.48       -5.85      7.76 o 
  -7   4   9       22.84       20.49      9.72 o 
  -6   4   9      229.76      194.08     12.07 o 
  -5   4   9        9.41       15.16      5.88 o 
  -4   4   9      358.52      377.32     12.95 o 
  -3   4   9        0.34        3.64      2.68 o 
  -2   4   9      485.27      436.97     11.20 o 
  -1   4   9      262.27      283.37      9.60 o 
   0   4   9     1367.80     1655.10     23.38 o 
   1   4   9      676.52      732.74     13.31 o 
   2   4   9       22.96       13.85      5.76 o 
   3   4   9      244.01      248.06     16.47 o 
   4   4   9       36.61       33.72     11.33 o 
   5   4   9       73.89       80.79     14.68 o 
   6   4   9       10.69      -11.48      9.99 o 
   7   4   9       28.70       11.21     12.85 o 
  -9   5   9        0.09        7.25     18.31 o 
  -8   5   9        5.87        9.86     12.42 o 
  -7   5   9      192.04      176.53     27.46 o 
  -6   5   9       58.01       60.39      8.70 o 
  -5   5   9      977.75      862.49     22.36 o 
  -4   5   9     1833.66     1661.43     46.37 o 
  -3   5   9      150.19      178.59      6.53 o 
  -2   5   9      516.27      465.44     18.57 o 
  -1   5   9     3289.37     3397.83     42.76 o 
   0   5   9     3618.11     3873.85     48.04 o 
   1   5   9     1304.75     1407.19     21.23 o 
   2   5   9     4129.71     4156.39     59.10 o 
   3   5   9      722.55      686.23     21.17 o 
   4   5   9       33.94       36.29     11.69 o 
   5   5   9      616.60      604.47     27.02 o 
   6   5   9      104.58       96.41     15.54 o 
   7   5   9        3.25       10.94     12.11 o 
  -9   6   9       25.16        8.16     19.58 o 
  -8   6   9      101.30      132.94     15.54 o 
  -7   6   9        0.05       10.86      9.25 o 
  -6   6   9      288.86      253.40     18.67 o 
  -5   6   9     1335.77     1324.70     30.06 o 
  -4   6   9       51.12       42.83      6.63 o 
  -3   6   9      591.60      551.07     12.82 o 
  -2   6   9     9128.66     9336.74    107.67 o 
  -1   6   9        3.51        2.20      2.77 o 
   0   6   9     5935.11     6060.21     72.21 o 
   1   6   9     9403.79     9737.97    112.45 o 
   2   6   9       13.38       40.82      5.61 o 
   3   6   9     2068.31     2027.73     41.33 o 
   4   6   9     1864.87     1773.87     39.18 o 
   5   6   9       28.67       30.56      9.38 o 
   6   6   9       46.05       54.41     15.24 o 
   7   6   9      100.65       96.12     17.48 o 
  -9   7   9       12.67       -5.62     18.67 o 
  -8   7   9        9.50        9.25      9.40 o 
  -7   7   9      222.90      227.64     18.24 o 
  -6   7   9      244.97      269.49     26.22 o 
  -5   7   9      146.16      133.14     10.64 o 
  -4   7   9     4960.87     5133.77    100.50 o 
  -3   7   9     3716.24     3910.77     55.28 o 
  -2   7   9     1475.10     1784.76     25.76 o 
  -1   7   9     2592.37     2266.48     31.20 o 
   0   7   9     1886.90     1896.03     27.29 o 
   1   7   9       40.37       42.22      4.73 o 
   2   7   9     2278.57     2250.44     36.73 o 
   3   7   9      114.61      128.88     11.15 o 
   4   7   9        9.81       10.87      7.78 o 
   5   7   9      425.97      442.80     20.01 o 
   6   7   9       12.32       11.24     18.31 o 
  -8   8   9        1.55       -6.26      8.79 o 
  -7   8   9      122.95      122.20     15.33 o 
  -6   8   9       20.67        6.01      7.60 o 
  -5   8   9      230.91      258.09     13.70 o 
  -4   8   9       18.09       26.45      6.81 o 
  -3   8   9        3.66        5.00      3.39 o 
  -2   8   9       13.53       16.42      3.43 o 
  -1   8   9      123.07      121.15      6.25 o 
   0   8   9        3.27       -2.54      3.24 o 
   1   8   9      877.50      971.79     17.60 o 
   2   8   9       27.15       26.28      5.66 o 
   3   8   9      359.02      338.03     14.49 o 
   4   8   9       14.94       27.13      8.50 o 
   5   8   9        0.73        2.45     11.07 o 
   6   8   9       34.42       31.00     13.78 o 
  -8   9   9       10.35       29.18     19.21 o 
  -7   9   9        0.51       -2.36      8.42 o 
  -6   9   9      453.96      474.54     19.09 o 
  -5   9   9       41.65       28.88      7.75 o 
  -4   9   9     2817.40     2743.40     63.09 o 
  -3   9   9     1487.52     1407.04     30.86 o 
  -2   9   9     1068.31     1122.89     22.34 o 
  -1   9   9     2816.97     3022.42     40.43 o 
   0   9   9     1673.47     1704.53     25.97 o 
   1   9   9      125.67      131.39      7.14 o 
   2   9   9     1525.04     1439.76     51.15 o 
   3   9   9     2112.85     2239.59     38.53 o 
   4   9   9      405.79      398.32     23.13 o 
   5   9   9      196.09      166.66     18.99 o 
   6   9   9       10.48        8.14     12.27 o 
  -8  10   9      177.38      200.10     30.63 o 
  -7  10   9       18.34       22.54     13.41 o 
  -6  10   9      567.72      554.12     26.23 o 
  -5  10   9     1153.14     1100.61     47.65 o 
  -4  10   9       51.54       65.59      9.40 o 
  -3  10   9     1040.22     1130.10     27.50 o 
  -2  10   9     7451.19     7509.78    101.74 o 
  -1  10   9      336.50      338.81     18.89 o 
   0  10   9     8498.42     8725.31    136.38 o 
   1  10   9     4488.93     4412.13    113.05 o 
   2  10   9      298.57      280.54     12.72 o 
   3  10   9       13.79       14.42      6.94 o 
   4  10   9      490.79      465.13     25.52 o 
   5  10   9      196.06      205.46     20.02 o 
   6  10   9      294.69      277.85     30.00 o 
  -8  11   9       29.50       26.46     20.84 o 
  -7  11   9       16.38        8.65     11.15 o 
  -6  11   9      498.73      537.06     40.15 o 
  -5  11   9       13.05       22.04      7.60 o 
  -4  11   9      968.19      947.63     26.25 o 
  -3  11   9      646.63      591.99     19.59 o 
  -2  11   9     1834.44     1889.85     49.15 o 
  -1  11   9     2083.36     1956.56     40.55 o 
   0  11   9      759.69      727.76     17.81 o 
   1  11   9       54.47       49.59      5.92 o 
   2  11   9     1971.34     1953.27     40.84 o 
   3  11   9      110.22      131.44     11.51 o 
   4  11   9      512.75      499.74     26.78 o 
   5  11   9       22.20       17.18     12.10 o 
   6  11   9       15.61        7.23     15.77 o 
  -7  12   9        1.12        3.98      9.43 o 
  -6  12   9       50.70       62.84     12.23 o 
  -5  12   9      150.19      141.56     12.71 o 
  -4  12   9      323.73      366.24     16.86 o 
  -3  12   9      260.51      278.17     23.34 o 
  -2  12   9       17.92       15.43      8.41 o 
  -1  12   9      118.20      126.78      8.83 o 
   0  12   9        0.20        1.34      4.53 o 
   1  12   9       60.78       55.60      8.12 o 
   2  12   9        1.27       -3.34      5.95 o 
   3  12   9       55.22       49.83      9.37 o 
   4  12   9       31.49       31.14     12.22 o 
   5  12   9       64.85       57.87     14.70 o 
  -7  13   9      262.19      246.19     21.19 o 
  -6  13   9       37.71       35.90     10.98 o 
  -5  13   9        0.45        3.06      6.60 o 
  -4  13   9      579.61      523.78     20.10 o 
  -3  13   9      802.24      833.78     24.80 o 
  -2  13   9      724.00      750.11     29.06 o 
  -1  13   9     2797.95     2807.58     46.21 o 
   0  13   9       71.21       92.43      9.99 o 
   1  13   9      139.77      157.87     11.48 o 
   2  13   9      802.87      815.72     31.12 o 
   3  13   9      284.64      263.96     15.68 o 
   4  13   9       67.56       64.92     14.47 o 
   5  13   9       54.46       72.22     15.55 o 
  -7  14   9        4.74        8.22      9.33 o 
  -6  14   9       22.51       18.09     18.40 o 
  -5  14   9     1200.84     1177.89     49.27 o 
  -4  14   9      111.77       92.56     16.26 o 
  -3  14   9     1022.74     1027.70     28.79 o 
  -2  14   9     2329.71     2282.93     59.46 o 
  -1  14   9       49.73       42.16      8.38 o 
   0  14   9     2141.88     2178.26     45.92 o 
   1  14   9     2623.74     2527.33     50.99 o 
   2  14   9        0.48       10.40      8.65 o 
   3  14   9      271.49      280.34     25.28 o 
   4  14   9      185.64      234.91     20.67 o 
   5  14   9        9.21       24.12     13.32 o 
  -6  15   9      303.51      325.33     23.96 o 
  -5  15   9       27.32       23.02      9.89 o 
  -4  15   9      496.37      523.11     22.21 o 
  -3  15   9       25.11       16.21      8.01 o 
  -2  15   9        0.35      -10.96      9.70 o 
  -1  15   9      781.91      748.40     34.39 o 
   0  15   9      571.49      564.60     20.80 o 
   1  15   9        7.03       11.97      8.66 o 
   2  15   9      665.72      659.68     37.34 o 
   3  15   9      101.73      122.42     16.01 o 
   4  15   9       55.64       64.16     21.93 o 
  -6  16   9        3.99       14.80     10.36 o 
  -5  16   9      204.32      201.80     19.79 o 
  -4  16   9       78.82       89.38     12.27 o 
  -3  16   9      222.03      232.97     15.46 o 
  -2  16   9       12.64       10.92      8.44 o 
  -1  16   9        4.93        1.53     10.87 o 
   0  16   9        7.55       -2.13      6.24 o 
   1  16   9        1.01       -4.48      7.88 o 
   2  16   9        4.71       23.24     10.40 o 
   3  16   9       10.93       14.66      9.79 o 
   4  16   9        2.91       27.19     19.21 o 
  -5  17   9      297.72      323.97     32.99 o 
  -4  17   9      117.41      156.18     17.80 o 
  -3  17   9      186.48      207.90     15.20 o 
  -2  17   9      109.22      130.59     16.13 o 
  -1  17   9      478.77      518.41     28.83 o 
   0  17   9      129.34      173.68     14.00 o 
   1  17   9      183.51      204.85     24.20 o 
   2  17   9      128.68      166.00     30.54 o 
   3  17   9      228.32      200.84     20.25 o 
  -4  18   9        4.08       26.75      7.99 o 
  -3  18   9      380.06      396.98     25.62 o 
  -2  18   9      691.05      723.10     32.16 o 
  -1  18   9      114.89      124.52     12.77 o 
   0  18   9      253.95      259.47     17.01 o 
   1  18   9      976.53      887.27     36.87 o 
   2  18   9       15.81       16.46     13.32 o 
  -3  19   9      397.97      435.61     27.51 o 
  -2  19   9        2.87        6.70      9.75 o 
  -1  19   9      334.32      336.71     24.38 o 
   0  19   9      199.30      171.30     14.83 o 
   1  19   9       14.79       22.67     10.88 o 
  -1  20   9        0.72        9.89     16.58 o 
  -8   0  10       34.80       34.34     17.22 o 
  -7   0  10       24.76        3.28      9.85 o 
  -6   0  10      356.37      364.23     20.46 o 
  -5   0  10      800.61      689.66     34.98 o 
  -4   0  10     3861.50     3945.30    116.18 o 
  -3   0  10     6062.23     6117.65    117.07 o 
  -2   0  10     1628.05     1638.51     38.06 o 
  -1   0  10    12330.19    13047.08    187.91 o 
   0   0  10      420.08      414.93     14.50 o 
   1   0  10     2069.97     2335.02     48.77 o 
   2   0  10      856.49      830.68     39.15 o 
   4   0  10      108.01       76.67     19.76 o 
   5   0  10      937.15      900.46     49.12 o 
   6   0  10      223.33      210.98     29.54 o 
   7   0  10       13.83       17.94     17.58 o 
  -9   1  10        0.47        1.27     17.94 o 
  -8   1  10      235.13      248.30     13.67 o 
  -7   1  10       26.35       40.99      8.33 o 
  -6   1  10     1597.94     1577.26     35.18 o 
  -5   1  10     1163.07      988.02     25.04 o 
  -4   1  10      234.30      217.13     15.41 o 
  -3   1  10       58.78       62.41      6.19 o 
  -2   1  10     2722.06     2732.99     40.44 o 
  -1   1  10       13.82       -0.32      2.24 o 
   0   1  10      476.62      400.48     10.03 o 
   1   1  10     6565.03     6584.27    101.10 o 
   2   1  10       37.27       28.65      8.85 o 
   3   1  10      917.72      823.48     28.90 o 
   4   1  10      335.09      329.49     20.55 o 
   5   1  10      348.67      377.15     23.38 o 
   6   1  10        2.72        4.19     11.87 o 
   7   1  10       75.17       77.85     19.12 o 
  -9   2  10        2.46       -2.90     16.86 o 
  -8   2  10       32.74       36.69     10.31 o 
  -7   2  10        4.67        8.46      7.76 o 
  -6   2  10        1.29       -5.21      5.94 o 
  -5   2  10       37.82       51.58      7.89 o 
  -4   2  10     1245.88     1244.31     24.51 o 
  -3   2  10        0.02        3.66      2.28 o 
  -2   2  10      217.67      287.89      8.17 o 
  -1   2  10     1736.61     1962.39     23.88 o 
   0   2  10     2178.68     2479.97     28.84 o 
   1   2  10      274.40      239.41      8.03 o 
   2   2  10      481.66      536.64     26.28 o 
   3   2  10      914.42      883.65     29.86 o 
   4   2  10        2.03       11.04     13.96 o 
   5   2  10       11.74       15.63     12.01 o 
   6   2  10        0.05       10.04     12.14 o 
   7   2  10       11.75       18.73     13.05 o 
  -9   3  10       34.74       24.29     19.21 o 
  -8   3  10       38.12       59.09     20.66 o 
  -7   3  10      147.03      136.65     17.58 o 
  -6   3  10       96.58       88.87     10.20 o 
  -5   3  10      202.10      204.36     10.75 o 
  -4   3  10       83.64       72.96      5.90 o 
  -3   3  10     4523.19     4834.31     53.03 o 
  -2   3  10      124.38       93.37      5.29 o 
  -1   3  10      660.49      614.27     20.97 o 
   0   3  10     2629.18     2674.37     34.71 o 
   1   3  10     5260.74     5323.76     63.83 o 
   2   3  10       18.79       21.35      4.95 o 
   3   3  10      588.93      513.44     35.80 o 
   4   3  10      484.95      472.62     23.84 o 
   5   3  10       14.11        4.83     10.97 o 
   6   3  10        5.12       -0.89     11.02 o 
   7   3  10       69.89       89.60     17.65 o 
  -9   4  10       12.59       17.58     19.58 o 
  -8   4  10       36.20       16.44     11.78 o 
  -7   4  10       23.20       25.30     13.68 o 
  -6   4  10      216.93      195.10     15.97 o 
  -5   4  10       95.00       99.45     13.51 o 
  -4   4  10     1161.93     1093.70     23.99 o 
  -3   4  10     1553.68     1287.21     18.28 o 
  -2   4  10        0.13       -2.45      2.85 o 
  -1   4  10     6066.90     5853.42     69.52 o 
   0   4  10     2892.01     2936.35     37.90 o 
   1   4  10       17.07       25.28      3.70 o 
   2   4  10     5254.63     5520.74     75.97 o 
   3   4  10     3253.14     3234.71     72.41 o 
   4   4  10      129.21       96.59     13.71 o 
   5   4  10      565.08      558.08     26.79 o 
   6   4  10      117.30      128.90     18.04 o 
   7   4  10       12.09       17.45     13.78 o 
  -9   5  10       16.85       12.87     18.67 o 
  -8   5  10       54.31       62.45     12.20 o 
  -7   5  10      135.23      161.57     19.85 o 
  -6   5  10      264.25      225.21     16.94 o 
  -5   5  10      380.58      385.91     19.46 o 
  -4   5  10      993.05     1066.26     24.16 o 
  -3   5  10        0.98        3.28      3.48 o 
  -2   5  10     1790.24     1937.65     31.31 o 
  -1   5  10     3277.10     3322.96     42.36 o 
   0   5  10      303.53      277.80      8.37 o 
   1   5  10     2393.85     2227.97     30.80 o 
   2   5  10        0.63       -0.92      3.92 o 
   3   5  10      236.51      207.18     20.59 o 
   4   5  10      559.56      544.28     25.22 o 
   5   5  10        4.92       10.59     11.33 o 
   6   5  10       16.47       20.04     11.69 o 
  -9   6  10        5.72       -3.08     17.58 o 
  -8   6  10        4.20        1.28      8.33 o 
  -7   6  10        0.54       -0.36     10.33 o 
  -6   6  10        0.01        5.63      8.32 o 
  -5   6  10      486.79      481.17     27.64 o 
  -4   6  10        0.36        0.02      5.00 o 
  -3   6  10       36.81       36.07      4.08 o 
  -2   6  10      120.20      102.77      5.55 o 
  -1   6  10       14.88       12.30      3.40 o 
   0   6  10     1147.42     1311.10     20.80 o 
   1   6  10      138.57      133.58      6.45 o 
   2   6  10        5.44        2.85      4.45 o 
   3   6  10       30.58       33.18      8.68 o 
   4   6  10       10.38       12.53      8.47 o 
   5   6  10        3.83        9.83      8.40 o 
   6   6  10       46.24       35.52     13.54 o 
  -9   7  10       14.51        1.45     19.58 o 
  -8   7  10       61.24       52.44     19.76 o 
  -7   7  10       11.28        0.70      7.64 o 
  -6   7  10       11.52        6.01      8.23 o 
  -5   7  10      103.26      111.60     13.45 o 
  -4   7  10      726.32      633.36     18.76 o 
  -3   7  10     1822.72     1887.90     27.80 o 
  -2   7  10     4202.61     4328.56     54.43 o 
  -1   7  10      332.16      327.45      9.39 o 
   0   7  10      560.51      630.81     13.32 o 
   1   7  10     2247.27     2476.35     34.37 o 
   2   7  10     2027.85     1995.24     43.76 o 
   3   7  10      442.32      446.48     18.22 o 
   4   7  10     1112.66     1100.88     30.10 o 
   5   7  10       83.74       77.82     11.76 o 
   6   7  10       95.37      116.85     18.67 o 
  -8   8  10       35.16       35.29     11.50 o 
  -7   8  10      251.41      252.73     19.79 o 
  -6   8  10      535.76      584.47     26.60 o 
  -5   8  10      218.45      195.13     16.07 o 
  -4   8  10     2139.74     2085.93     41.15 o 
  -3   8  10      828.98      853.71     17.82 o 
  -2   8  10      119.18      128.60      6.42 o 
  -1   8  10     7507.30     7639.33     90.67 o 
   0   8  10     7977.42     8011.30     94.87 o 
   1   8  10      984.37      929.36     22.08 o 
   2   8  10     3165.88     3105.91     77.12 o 
   3   8  10     2483.82     2550.80     68.71 o 
   4   8  10       83.34       99.39     11.56 o 
   5   8  10      173.56      192.57     19.41 o 
   6   8  10      214.65      213.79     21.71 o 
  -8   9  10       24.01       41.60     11.97 o 
  -7   9  10        2.56       -0.68      8.18 o 
  -6   9  10      103.87       86.00     12.93 o 
  -5   9  10      768.96      720.27     34.08 o 
  -4   9  10     1357.57     1358.55     31.50 o 
  -3   9  10     1842.53     1777.08     36.55 o 
  -2   9  10     3975.81     3991.18     51.69 o 
  -1   9  10      208.45      195.94      7.87 o 
   0   9  10      487.01      527.42     15.93 o 
   1   9  10     2154.65     2111.74     48.53 o 
   2   9  10      330.28      323.29     21.06 o 
   3   9  10      288.79      265.76     25.77 o 
   4   9  10      261.65      253.11     19.99 o 
   5   9  10       82.75       52.44     14.50 o 
   6   9  10       26.15       25.53     14.05 o 
  -8  10  10        0.03       12.75      9.77 o 
  -7  10  10       18.58       27.54     10.38 o 
  -6  10  10        2.19       -3.11     12.05 o 
  -5  10  10        1.64        2.66      7.17 o 
  -4  10  10      110.37      138.97     14.81 o 
  -3  10  10        5.08       22.64      6.29 o 
  -2  10  10      757.75      765.65     26.74 o 
  -1  10  10        1.88        7.64      4.59 o 
   0  10  10      176.70      171.83      7.88 o 
   1  10  10      509.29      497.46     12.99 o 
   2  10  10      304.84      303.79     12.36 o 
   3  10  10      108.80       89.68     14.04 o 
   4  10  10        7.61       -7.20     16.13 o 
   5  10  10      125.08       91.99     15.94 o 
   6  10  10        0.99        7.56     12.42 o 
  -8  11  10        4.45        6.16     18.49 o 
  -7  11  10        1.65       21.94     18.94 o 
  -6  11  10      182.48      142.74     16.03 o 
  -5  11  10      259.65      268.63     27.91 o 
  -4  11  10       33.86       31.43      8.01 o 
  -3  11  10      766.39      738.49     22.03 o 
  -2  11  10      483.36      451.14     17.16 o 
  -1  11  10      185.14      160.43      9.39 o 
   0  11  10     1024.81     1059.48     22.62 o 
   1  11  10      992.70     1038.46     22.53 o 
   2  11  10        0.47        2.34      6.23 o 
   3  11  10       88.21       88.82     14.17 o 
   4  11  10      212.11      258.74     24.74 o 
   5  11  10      153.47      147.48     18.83 o 
  -7  12  10      176.76      209.04     20.13 o 
  -6  12  10        1.78       11.69      9.95 o 
  -5  12  10      243.88      274.05     20.43 o 
  -4  12  10      445.05      448.44     18.35 o 
  -3  12  10     1828.68     1814.37     39.60 o 
  -2  12  10      637.58      610.50     26.04 o 
  -1  12  10     2799.19     2748.89     45.09 o 
   0  12  10     1745.57     1743.61     41.27 o 
   1  12  10      323.44      298.37     18.63 o 
   2  12  10     1196.67     1297.30     32.14 o 
   3  12  10      233.44      246.94     19.43 o 
   4  12  10       18.38       19.34     20.21 o 
   5  12  10       24.55       19.55     13.32 o 
  -7  13  10        3.74       11.01     10.21 o 
  -6  13  10       53.63       88.31     20.84 o 
  -5  13  10      291.11      273.43     40.24 o 
  -4  13  10     1071.15     1012.52     31.24 o 
  -3  13  10      909.21      889.01     26.02 o 
  -2  13  10     1350.00     1255.22     39.54 o 
  -1  13  10        9.15       11.02      5.65 o 
   0  13  10       21.51       34.71     11.00 o 
   1  13  10       55.00       40.33     10.52 o 
   2  13  10      318.78      274.69     19.51 o 
   3  13  10      105.28      130.85     12.42 o 
   4  13  10      296.01      344.44     35.71 o 
   5  13  10        0.01       18.07     12.81 o 
  -7  14  10       20.24       61.23     13.93 o 
  -6  14  10       85.60       89.24     14.93 o 
  -5  14  10       33.75       31.97     11.23 o 
  -4  14  10        3.91       -7.36      7.49 o 
  -3  14  10      628.15      626.71     22.01 o 
  -2  14  10      258.36      258.25     27.64 o 
  -1  14  10      897.70      922.55     26.92 o 
   0  14  10        1.77        4.10      6.61 o 
   1  14  10       25.43       29.99     15.68 o 
   2  14  10       20.68       16.76      9.66 o 
   3  14  10        5.82        9.68      9.08 o 
   4  14  10       42.07       29.79     21.93 o 
  -6  15  10        0.17        6.72     10.32 o 
  -5  15  10      486.32      450.44     26.64 o 
  -4  15  10       27.70       46.88     21.03 o 
  -3  15  10     1050.82      982.89     28.84 o 
  -2  15  10     1212.94     1166.23     54.38 o 
  -1  15  10      279.06      309.76     24.78 o 
   0  15  10      754.94      758.02     24.43 o 
   1  15  10     1043.13     1179.71     71.68 o 
   2  15  10        0.19        0.58      9.04 o 
   3  15  10       89.86      117.22     15.87 o 
   4  15  10       65.94      121.08     27.01 o 
  -6  16  10      257.61      250.83     27.91 o 
  -5  16  10       57.57       34.20     11.54 o 
  -4  16  10      708.06      712.40     31.64 o 
  -3  16  10      698.25      634.08     56.55 o 
  -2  16  10        0.26        2.71      8.01 o 
  -1  16  10      850.72      890.22     27.69 o 
   0  16  10     1060.83     1034.04     29.95 o 
   1  16  10       37.30       21.11      9.58 o 
   2  16  10      524.21      469.55     26.90 o 
   3  16  10      476.26      537.74     28.58 o 
  -5  17  10      135.39      151.80     22.93 o 
  -4  17  10       47.88       67.90     13.42 o 
  -3  17  10       26.69        7.43      8.85 o 
  -2  17  10      505.58      414.62     24.48 o 
  -1  17  10      185.80      175.94     14.65 o 
   0  17  10       32.99       23.72      7.85 o 
   1  17  10      388.61      427.60     35.25 o 
   2  17  10      120.74      100.68     15.69 o 
   3  17  10       21.88       33.15     12.35 o 
  -4  18  10        1.99        2.78     10.78 o 
  -3  18  10        1.27        2.83      9.10 o 
  -2  18  10       11.51       19.67      9.48 o 
  -1  18  10       11.12       30.57      9.73 o 
   0  18  10       24.02       22.11      8.16 o 
   1  18  10        2.11       -3.62      8.58 o 
   2  18  10        9.72       24.59     11.23 o 
  -3  19  10      133.64      157.80     19.12 o 
  -2  19  10      117.26       81.45     14.22 o 
  -1  19  10      158.90      191.95     19.16 o 
   0  19  10       87.82       55.51     13.38 o 
   1  19  10      309.39      309.57     24.65 o 
  -9   1  11       13.82       13.05      9.99 o 
  -8   1  11       12.71       16.96      8.35 o 
  -7   1  11       92.46      109.89     16.14 o 
  -6   1  11     2208.29     2118.33     43.30 o 
  -5   1  11       65.78       77.61     10.30 o 
  -4   1  11     3159.16     3131.39     47.88 o 
  -3   1  11     3104.77     3122.87     46.71 o 
  -2   1  11      375.83      359.79     10.48 o 
  -1   1  11     3753.65     4081.77     49.82 o 
   0   1  11     2957.88     2855.08     41.53 o 
   1   1  11      766.04      948.26     14.96 o 
   2   1  11      660.93      585.94     23.57 o 
   3   1  11        1.42        0.17      9.86 o 
   4   1  11       71.03       76.90     13.97 o 
   5   1  11      111.64      110.12     16.07 o 
   6   1  11      137.79      136.35     18.55 o 
  -9   2  11        0.06       -5.77      8.66 o 
  -8   2  11      281.26      292.91     17.83 o 
  -7   2  11       24.40       18.08      9.07 o 
  -6   2  11       17.93       25.33      7.96 o 
  -5   2  11      316.81      347.17     15.04 o 
  -4   2  11     4816.75     4678.31     65.36 o 
  -3   2  11     1119.69     1223.02     20.36 o 
  -2   2  11     7489.83     7374.23     85.81 o 
  -1   2  11     2160.98     1875.03     23.38 o 
   0   2  11     1584.60     1455.80     19.20 o 
   1   2  11     1530.86     1477.51     24.63 o 
   2   2  11     1167.64     1191.77     84.10 o 
   3   2  11      837.15      793.33     31.72 o 
   4   2  11      973.96     1072.34     42.87 o 
   5   2  11       54.45       55.15     17.58 o 
   6   2  11       23.67       45.19     14.46 o 
  -9   3  11        9.09       12.06     11.43 o 
  -8   3  11        4.38       61.81     21.39 o 
  -7   3  11      126.71       98.77     14.32 o 
  -6   3  11     3511.92     3419.95     61.83 o 
  -5   3  11        2.84       -5.99     10.08 o 
  -4   3  11      950.46      853.26     18.80 o 
  -3   3  11     1075.34     1019.56     18.08 o 
  -2   3  11       81.40       94.84      5.58 o 
  -1   3  11     1067.80     1097.07     15.78 o 
   0   3  11     4050.74     4336.66     53.31 o 
   1   3  11      217.94      241.12      8.33 o 
   2   3  11     4213.78     3461.90    106.21 o 
   3   3  11     1023.21      952.26     32.79 o 
   4   3  11      518.28      475.71     30.81 o 
   5   3  11      230.74      217.23     20.84 o 
   6   3  11       62.77       71.48     15.51 o 
  -9   4  11        0.01      -10.88     16.68 o 
  -8   4  11       40.55       28.38     10.66 o 
  -7   4  11       50.72       55.47     12.14 o 
  -6   4  11       48.32       29.06      9.96 o 
  -5   4  11      329.56      318.21     20.30 o 
  -4   4  11      650.13      709.83     17.01 o 
  -3   4  11      160.73      163.31      7.28 o 
  -2   4  11      615.78      587.62     12.53 o 
  -1   4  11      300.44      317.36      8.63 o 
   0   4  11      403.55      431.54     14.07 o 
   1   4  11       24.46       36.40      4.34 o 
   2   4  11       95.22       74.59      8.79 o 
   3   4  11      612.33      567.27     42.96 o 
   4   4  11      119.74      165.68     21.57 o 
   5   4  11       82.10       68.56     20.21 o 
   6   4  11       77.70       70.40     16.04 o 
  -9   5  11       40.87       54.01     24.29 o 
  -8   5  11       10.02        3.22      9.19 o 
  -7   5  11      403.79      356.07     21.97 o 
  -6   5  11      224.51      210.44     17.02 o 
  -5   5  11      324.09      318.19     18.84 o 
  -4   5  11      785.37      783.09     20.93 o 
  -3   5  11     2135.28     2130.71     35.12 o 
  -2   5  11       14.93       19.55      3.44 o 
  -1   5  11     1298.82     1203.11     20.87 o 
   0   5  11     1540.77     1531.58     23.28 o 
   1   5  11       39.11       58.44      5.97 o 
   2   5  11      692.18      720.03     21.19 o 
   3   5  11      436.46      434.73     18.14 o 
   4   5  11      380.74      401.74     23.01 o 
   5   5  11      568.16      512.89     26.95 o 
   6   5  11       33.47       34.72     17.22 o 
  -9   6  11        6.56        8.52     18.85 o 
  -8   6  11      143.19      132.23     16.32 o 
  -7   6  11       59.95       85.31     23.11 o 
  -6   6  11      105.95      108.35     13.99 o 
  -5   6  11     2954.71     2917.62     68.92 o 
  -4   6  11      734.01      626.18     24.30 o 
  -3   6  11      758.01      766.66     17.46 o 
  -2   6  11     5309.57     5200.94     63.88 o 
  -1   6  11     3972.82     3734.79     47.68 o 
   0   6  11     3336.58     3308.64     43.20 o 
   1   6  11     4547.99     4480.89     63.67 o 
   2   6  11     2678.93     2620.60     96.88 o 
   3   6  11     1208.62     1174.77     34.20 o 
   4   6  11     1016.97      982.80     28.39 o 
   5   6  11      442.71      451.34     21.05 o 
   6   6  11       86.48       87.27     12.85 o 
  -9   7  11       11.22       19.76     20.84 o 
  -8   7  11       21.39       29.52     11.06 o 
  -7   7  11      242.44      239.31     19.22 o 
  -6   7  11      512.03      488.82     24.02 o 
  -5   7  11        6.02       10.37      7.95 o 
  -4   7  11      468.01      400.23     20.13 o 
  -3   7  11     1956.77     1829.32     37.93 o 
  -2   7  11       11.31        6.60      3.20 o 
  -1   7  11      532.97      584.98     13.06 o 
   0   7  11      605.97      617.32     13.44 o 
   1   7  11       19.72       27.75      5.64 o 
   2   7  11     1139.79     1157.25     27.55 o 
   3   7  11      559.79      478.39     19.01 o 
   4   7  11       48.56       32.70      9.48 o 
   5   7  11      480.57      476.75     21.45 o 
   6   7  11        4.68        0.94     23.11 o 
  -8   8  11       30.95        6.85     17.58 o 
  -7   8  11       46.19       57.09     12.39 o 
  -6   8  11        1.18       -2.77      6.88 o 
  -5   8  11       69.35       91.90     13.05 o 
  -4   8  11       96.45      103.94     12.71 o 
  -3   8  11        5.66       -1.82      3.07 o 
  -2   8  11      138.68      163.43      7.36 o 
  -1   8  11      129.32      138.40      7.03 o 
   0   8  11      112.42      105.65      8.97 o 
   1   8  11      586.28      613.71     16.16 o 
   2   8  11       44.99       41.28      6.33 o 
   3   8  11      160.02      154.39     14.60 o 
   4   8  11       76.15       85.67     11.44 o 
   5   8  11        2.48       12.07     11.25 o 
   6   8  11       22.65       -2.08     11.95 o 
  -8   9  11       29.35       44.11     12.27 o 
  -7   9  11       56.19       70.15     13.24 o 
  -6   9  11      147.75      112.69     14.72 o 
  -5   9  11        1.36        4.42      7.74 o 
  -4   9  11      312.39      286.90     18.76 o 
  -3   9  11     1720.34     1730.33     36.05 o 
  -2   9  11      151.53      149.90      7.67 o 
  -1   9  11     5235.14     5645.03     70.02 o 
   0   9  11        8.86        6.72      4.10 o 
   1   9  11      123.81      130.54     10.07 o 
   2   9  11      146.04      147.47      9.61 o 
   3   9  11     1117.80     1156.75     69.04 o 
   4   9  11       45.80       34.80     12.11 o 
   5   9  11      271.88      257.95     22.40 o 
  -8  10  11       57.27       79.25     18.40 o 
  -7  10  11       48.87       78.29     13.94 o 
  -6  10  11       46.29       52.30     12.19 o 
  -5  10  11     1144.68     1226.41    113.46 o 
  -4  10  11       39.28       40.72     13.23 o 
  -3  10  11     2027.70     2047.57     53.19 o 
  -2  10  11      286.91      290.32     11.73 o 
  -1  10  11     2984.86     2931.48     46.29 o 
   0  10  11       21.32       12.46      4.65 o 
   1  10  11     8925.17     9026.27    120.86 o 
   2  10  11      186.45      191.46     14.07 o 
   3  10  11      692.24      690.61     29.72 o 
   4  10  11      207.58      210.99     19.64 o 
   5  10  11      104.01       87.16     16.22 o 
  -8  11  11        0.79       11.20     15.95 o 
  -7  11  11       57.84       82.18     14.28 o 
  -6  11  11       71.81       73.64     13.33 o 
  -5  11  11       33.22       32.54     10.35 o 
  -4  11  11      281.01      254.46     25.74 o 
  -3  11  11     1341.57     1312.09     55.64 o 
  -2  11  11      751.35      747.84     23.36 o 
  -1  11  11     6229.86     6284.93    101.72 o 
   0  11  11      873.74      825.35     19.96 o 
   1  11  11       16.43       13.57      5.63 o 
   2  11  11      341.84      368.92     18.64 o 
   3  11  11      239.13      241.40     42.32 o 
   4  11  11        0.04        0.34     22.84 o 
   5  11  11       33.59       32.15     28.82 o 
  -7  12  11        3.18       11.84      9.18 o 
  -6  12  11      120.36      116.25     27.10 o 
  -5  12  11       57.00       39.88     11.14 o 
  -4  12  11      302.93      228.18     18.63 o 
  -3  12  11      177.28      154.26     29.91 o 
  -2  12  11       21.73        9.82      6.25 o 
  -1  12  11      162.49      195.26     10.54 o 
   0  12  11        6.38        7.73      5.20 o 
   1  12  11        5.92       -5.65      7.11 o 
   2  12  11        4.00       14.13      7.34 o 
   3  12  11        3.30       13.25     11.28 o 
   4  12  11        5.92       -2.38     10.48 o 
   5  12  11        3.39       -6.09     12.58 o 
  -7  13  11       27.00       33.16     19.12 o 
  -6  13  11        1.59        3.60      9.17 o 
  -5  13  11        2.56       -9.93      9.70 o 
  -4  13  11        1.86        6.39      9.00 o 
  -3  13  11      825.12      745.50     30.27 o 
  -2  13  11        8.13        2.72      8.52 o 
  -1  13  11     2105.61     2144.33     38.53 o 
   0  13  11     1607.46     1605.09     49.54 o 
   1  13  11       48.40       27.47      9.80 o 
   2  13  11      757.99      807.50     31.71 o 
   3  13  11      221.93      266.47     21.00 o 
   4  13  11        2.28        1.14     16.31 o 
  -7  14  11      159.71      214.44     45.22 o 
  -6  14  11      165.07      164.92     18.81 o 
  -5  14  11      510.78      521.39     63.17 o 
  -4  14  11      622.53      636.38     53.47 o 
  -3  14  11      450.34      445.00     24.60 o 
  -2  14  11     1539.03     1495.65     45.15 o 
  -1  14  11      658.79      641.96     22.29 o 
   0  14  11      697.10      651.73     23.40 o 
   1  14  11     1409.18     1289.79     41.20 o 
   2  14  11      524.96      567.47     28.73 o 
   3  14  11      127.86       96.43     23.38 o 
   4  14  11      204.01      269.70     34.80 o 
  -6  15  11      181.56      176.31     20.02 o 
  -5  15  11       17.70       18.80     11.24 o 
  -4  15  11      195.42      195.18     18.65 o 
  -3  15  11      714.68      597.39     31.36 o 
  -2  15  11       34.73       54.07     14.14 o 
  -1  15  11      688.98      654.19     23.05 o 
   0  15  11      783.77      689.63     23.28 o 
   1  15  11       77.86       73.20     12.71 o 
   2  15  11      165.98      156.51     35.34 o 
   3  15  11       85.20       98.96     23.38 o 
  -5  16  11       27.05       47.03     12.23 o 
  -4  16  11       28.40       35.02     11.32 o 
  -3  16  11       26.10       56.14     12.26 o 
  -2  16  11       34.44       37.61     16.04 o 
  -1  16  11       90.01       78.82     10.60 o 
   0  16  11        3.13        4.22      6.79 o 
   1  16  11       48.48       65.56     12.71 o 
   2  16  11       28.78       49.79     11.36 o 
   3  16  11       24.93       41.87     20.84 o 
  -5  17  11       13.45       -2.48     11.15 o 
  -4  17  11      412.45      399.56     25.97 o 
  -3  17  11      119.94      113.74     16.19 o 
  -2  17  11        0.45        5.06      8.15 o 
  -1  17  11      297.53      302.95     17.81 o 
   0  17  11      491.16      462.49     29.09 o 
   1  17  11       58.63       80.36     13.26 o 
   2  17  11      284.70      350.31     24.41 o 
  -4  18  11       34.58       34.52     12.09 o 
  -3  18  11       98.76      118.26     16.79 o 
  -2  18  11      883.26      891.33     36.33 o 
  -1  18  11      183.36      200.59     18.70 o 
   0  18  11      117.18      172.15     18.42 o 
   1  18  11      503.14      531.88     33.80 o 
  -2  19  11        2.91       -9.74      8.34 o 
  -1  19  11      131.66      118.79     16.07 o 
   0  19  11      261.01      244.02     21.68 o 
  -9   0  12        1.05       -1.64     10.41 o 
  -8   0  12      345.83      452.11     24.94 o 
  -7   0  12      288.44      287.47     19.86 o 
  -5   0  12       55.84       28.28     11.24 o 
  -4   0  12      315.41      393.56     17.69 o 
  -3   0  12     2807.08     3042.41     65.42 o 
  -2   0  12     2411.94     2476.33     54.27 o 
  -1   0  12     4715.43     5167.50    108.00 o 
   0   0  12     3507.36     3260.86     66.72 o 
   1   0  12       10.35       11.47      4.98 o 
   2   0  12      245.57      165.85     21.21 o 
   3   0  12     1013.69      948.31     46.40 o 
   4   0  12     1076.93     1178.86     55.64 o 
   5   0  12       44.87       66.16     19.94 o 
   6   0  12      441.75      460.02     40.42 o 
  -9   1  12       23.39       36.14     10.75 o 
  -8   1  12        2.29       -3.80      7.37 o 
  -7   1  12       17.38       13.56      8.19 o 
  -6   1  12       96.66      100.16     10.61 o 
  -5   1  12     2778.23     2669.54     65.07 o 
  -4   1  12     2478.86     2423.60     52.90 o 
  -3   1  12       15.42       16.74      4.39 o 
  -2   1  12     1782.20     1615.74     29.41 o 
  -1   1  12     1466.38     1410.07     22.80 o 
   0   1  12      690.90      783.73     16.18 o 
   1   1  12     3789.13     3968.06     65.88 o 
   2   1  12     2273.58     2025.47     90.26 o 
   3   1  12       47.52       56.67     22.84 o 
   4   1  12      658.62      630.63     48.94 o 
   5   1  12       31.92       24.79     12.56 o 
   6   1  12       18.95       33.05     13.81 o 
  -9   2  12        1.19        2.76      9.13 o 
  -8   2  12        7.30       -0.99      9.23 o 
  -7   2  12      340.93      355.48     17.40 o 
  -6   2  12       57.02       44.74      8.93 o 
  -5   2  12      259.65      252.51     14.49 o 
  -4   2  12      103.29      115.01      7.10 o 
  -3   2  12       66.66       62.42      5.46 o 
  -2   2  12     1504.13     1498.09     23.19 o 
  -1   2  12        0.50       -3.53      2.35 o 
   0   2  12        3.18        7.57      2.91 o 
   1   2  12       76.80       68.98      7.41 o 
   2   2  12       66.83       55.70     10.78 o 
   3   2  12       21.47       31.34     10.88 o 
   4   2  12        2.97       -7.52     13.96 o 
   5   2  12       11.84       14.53     12.69 o 
   6   2  12        2.08       -6.34     16.22 o 
  -9   3  12        4.44        3.23     10.60 o 
  -8   3  12        5.30       26.97     10.10 o 
  -7   3  12       90.61      115.52     14.41 o 
  -6   3  12      269.32      268.86     15.06 o 
  -5   3  12      351.54      350.91     15.85 o 
  -4   3  12      557.96      474.55     20.09 o 
  -3   3  12      100.21       95.03      6.29 o 
  -2   3  12     2578.79     2430.58     33.48 o 
  -1   3  12     1440.93     1461.07     19.88 o 
   0   3  12       28.08       24.34      3.88 o 
   1   3  12     2913.50     2800.69     42.54 o 
   2   3  12      389.09      391.96     20.25 o 
   3   3  12      165.01      140.66     21.21 o 
   4   3  12       32.12       37.43     11.79 o 
   5   3  12        7.94       14.23     18.94 o 
   6   3  12       10.13        5.47     15.04 o 
  -9   4  12       11.49       10.87     10.98 o 
  -8   4  12       95.39      121.34     15.85 o 
  -7   4  12       10.56       12.61      8.67 o 
  -6   4  12       63.76       77.92     12.76 o 
  -5   4  12       89.66       86.51      9.85 o 
  -4   4  12      485.38      525.09     16.35 o 
  -3   4  12     6055.84     6382.07     76.96 o 
  -2   4  12     1887.36     1549.46     21.25 o 
  -1   4  12     2002.12     1979.51     28.14 o 
   0   4  12     6228.31     5876.74     70.97 o 
   1   4  12      160.12      133.29      7.65 o 
   2   4  12      519.96      439.35     16.81 o 
   3   4  12     2376.02     2346.59     59.08 o 
   4   4  12       16.75       12.55     12.60 o 
   5   4  12      507.20      507.18     27.34 o 
   6   4  12       51.77       76.36     16.15 o 
  -9   5  12        7.63        2.72      9.65 o 
  -8   5  12       47.19       53.97     13.41 o 
  -7   5  12        5.68       12.04     21.12 o 
  -6   5  12      105.55      123.32     16.77 o 
  -5   5  12     1008.24      905.67     31.93 o 
  -4   5  12     1564.62     1476.72     33.85 o 
  -3   5  12       97.33       94.16      7.03 o 
  -2   5  12     1387.28     1306.34     20.98 o 
  -1   5  12        2.47        4.08      3.35 o 
   0   5  12      115.38      125.22      6.41 o 
   1   5  12     1127.88     1045.82     21.26 o 
   2   5  12      286.99      239.37     18.68 o 
   3   5  12      310.38      331.52     16.60 o 
   4   5  12      254.51      263.79     25.18 o 
   5   5  12      151.43      142.67     13.85 o 
   6   5  12       42.30       26.93     15.23 o 
  -9   6  12        0.08       -4.71      9.43 o 
  -8   6  12       17.40       34.58     11.19 o 
  -7   6  12       32.43       40.39     18.49 o 
  -6   6  12        0.56        0.86      7.60 o 
  -5   6  12      378.75      350.95     29.82 o 
  -4   6  12       61.37       50.95      7.06 o 
  -3   6  12      275.42      274.49     10.67 o 
  -2   6  12     1146.04     1100.30     19.01 o 
  -1   6  12       40.71       70.13      5.48 o 
   0   6  12        0.39       -0.68      3.53 o 
   1   6  12     1016.86      991.04     40.47 o 
   2   6  12      318.78      325.08     15.33 o 
   3   6  12      381.83      376.83     17.19 o 
   4   6  12       36.92       56.68     10.41 o 
   5   6  12       23.97       23.03      9.29 o 
   6   6  12        4.98       27.05     10.42 o 
  -8   7  12      235.83      215.76     19.79 o 
  -7   7  12       77.14       57.59     12.13 o 
  -6   7  12      105.90       94.51     16.77 o 
  -5   7  12      476.20      469.97     23.23 o 
  -4   7  12        0.87        2.45     12.07 o 
  -3   7  12       10.44        3.18      4.58 o 
  -2   7  12     3946.25     3910.54    110.00 o 
  -1   7  12     2195.57     2434.98     34.40 o 
   0   7  12     3043.04     3164.47     42.51 o 
   1   7  12     3761.50     3922.62     81.06 o 
   2   7  12      393.45      373.61     16.46 o 
   3   7  12      185.69      190.69     13.62 o 
   4   7  12      154.58      152.86     13.53 o 
   5   7  12      367.60      336.06     19.12 o 
   6   7  12        7.23       -4.13     11.77 o 
  -8   8  12       86.42      114.85     16.43 o 
  -7   8  12       24.36       28.33     10.96 o 
  -6   8  12      802.71      768.66     31.28 o 
  -5   8  12      249.71      260.93     18.50 o 
  -4   8  12     1137.14     1060.15     35.36 o 
  -3   8  12     3417.63     3350.58     51.47 o 
  -2   8  12       49.66       35.85      4.74 o 
  -1   8  12      486.23      473.92     20.90 o 
   0   8  12     1815.05     1769.53     27.56 o 
   1   8  12     2264.12     2108.28     94.68 o 
   2   8  12      323.04      297.14     15.11 o 
   3   8  12     2899.89     2859.50     56.01 o 
   4   8  12       37.63       40.62     10.12 o 
   5   8  12      189.84      187.68     20.36 o 
  -8   9  12       12.54        6.04     10.19 o 
  -7   9  12       28.90       31.48     11.30 o 
  -6   9  12       26.90       23.54      9.77 o 
  -5   9  12      342.66      342.35     51.48 o 
  -4   9  12      705.15      695.96     28.77 o 
  -3   9  12      460.63      519.62     23.49 o 
  -2   9  12      637.17      566.04     17.53 o 
  -1   9  12      581.83      548.15     18.83 o 
   0   9  12      931.39      955.15     31.84 o 
   1   9  12     1744.37     1665.92     30.89 o 
   2   9  12      367.66      374.01     13.98 o 
   3   9  12        0.17        2.86      7.66 o 
   4   9  12      565.64      537.89     41.78 o 
   5   9  12        1.96       13.15     11.85 o 
  -8  10  12        0.45      -14.95      9.97 o 
  -7  10  12        8.98        9.63      9.72 o 
  -6  10  12       36.15       35.96     11.02 o 
  -5  10  12       39.09       45.01     10.96 o 
  -4  10  12        0.03       -4.51      7.66 o 
  -3  10  12      174.30      140.34     14.44 o 
  -2  10  12     1670.56     1516.27     29.23 o 
  -1  10  12       40.56       45.32      6.62 o 
   0  10  12      608.60      607.82     14.84 o 
   1  10  12       69.51       95.47      8.41 o 
   2  10  12      174.44      174.05     10.53 o 
   3  10  12      204.13      175.42     17.61 o 
   4  10  12       16.23        3.18     10.68 o 
   5  10  12        9.34        5.97     11.59 o 
  -8  11  12       40.44       45.68     12.74 o 
  -7  11  12       61.71       87.35     15.28 o 
  -6  11  12        1.36        8.36     15.68 o 
  -5  11  12       85.16      100.54     14.58 o 
  -4  11  12        9.42       -5.64     11.60 o 
  -3  11  12       55.17       36.26     10.45 o 
  -2  11  12        8.77        1.90      5.52 o 
  -1  11  12      575.67      637.51     20.78 o 
   0  11  12       59.21       83.07     10.75 o 
   1  11  12     1249.01     1276.07     26.62 o 
   2  11  12      653.05      689.75     22.51 o 
   3  11  12       87.77       93.42     15.40 o 
   4  11  12       74.73       60.29     14.28 o 
   5  11  12      114.19       87.01     29.36 o 
  -7  12  12        0.07       -6.76      8.81 o 
  -6  12  12       84.29      116.08     16.20 o 
  -5  12  12      196.30      238.75     20.02 o 
  -4  12  12        1.01        6.92      8.92 o 
  -3  12  12      846.21      837.49     32.08 o 
  -2  12  12      840.28      795.09     21.22 o 
  -1  12  12        4.95        7.20      5.22 o 
   0  12  12     1763.24     1614.44     33.91 o 
   1  12  12       45.13       47.38     10.50 o 
   2  12  12      507.74      508.11     19.71 o 
   3  12  12      768.55      841.40     33.61 o 
   4  12  12        9.84        8.00     11.57 o 
  -7  13  12       20.94       21.91     11.03 o 
  -6  13  12        0.11      -10.72      7.15 o 
  -5  13  12      181.63      181.98     18.71 o 
  -4  13  12      644.50      671.19     30.15 o 
  -3  13  12      282.96      283.73     20.02 o 
  -2  13  12      954.56      856.18     27.87 o 
  -1  13  12      310.08      332.11     23.54 o 
   0  13  12       44.07       56.48      8.91 o 
   1  13  12      392.03      393.78     22.11 o 
   2  13  12      104.15      118.47     14.84 o 
   3  13  12        6.10       17.83     11.19 o 
   4  13  12      125.67      140.45     19.94 o 
  -6  14  12       13.83        8.98     16.58 o 
  -5  14  12        1.59        6.83      9.27 o 
  -4  14  12      118.21      125.65     16.10 o 
  -3  14  12        2.59       -2.65      7.97 o 
  -2  14  12       90.10       80.26     12.80 o 
  -1  14  12       75.39       96.55     10.98 o 
   0  14  12       91.04      124.20     15.77 o 
   1  14  12        7.15       -0.42      7.79 o 
   2  14  12        0.43       14.41      9.35 o 
   3  14  12       11.84       35.71     18.31 o 
  -6  15  12       49.32       50.83     13.04 o 
  -5  15  12      262.42      319.99     24.33 o 
  -4  15  12      559.76      559.16     45.77 o 
  -3  15  12       70.36       91.69     13.78 o 
  -2  15  12      950.68      999.16     42.78 o 
  -1  15  12      586.99      583.61     21.97 o 
   0  15  12       12.72        8.13      8.18 o 
   1  15  12      424.64      410.89     24.01 o 
   2  15  12      287.79      354.79     23.48 o 
   3  15  12       22.89       44.77     19.39 o 
  -5  16  12       94.07       90.28     15.12 o 
  -4  16  12      114.29       98.97     15.69 o 
  -3  16  12      854.79      881.20     35.50 o 
  -2  16  12      120.71      136.18     17.49 o 
  -1  16  12      582.56      546.73     22.14 o 
   0  16  12      962.90     1004.12     37.36 o 
   1  16  12       64.01       68.97     12.73 o 
   2  16  12      255.35      248.11     21.05 o 
  -5  17  12      198.79      232.68     22.05 o 
  -4  17  12       50.15       59.47     13.85 o 
  -3  17  12        1.50       11.12      9.79 o 
  -2  17  12      195.31      184.82     18.58 o 
  -1  17  12      237.89      246.09     16.30 o 
   0  17  12        1.43        2.12     14.68 o 
   1  17  12      425.37      469.12     27.06 o 
   2  17  12      141.29      131.97     30.54 o 
  -3  18  12        9.13       14.68     10.23 o 
  -2  18  12        0.23       -4.60      7.49 o 
  -1  18  12        0.93        7.42     11.67 o 
   0  18  12        7.44       18.97      9.70 o 
   1  18  12       15.93       27.38     10.60 o 
  -9   1  13       89.94       94.46     15.43 o 
  -8   1  13      327.65      363.01     17.21 o 
  -7   1  13        0.28        1.81     12.78 o 
  -6   1  13      213.04      201.58     13.58 o 
  -5   1  13     1393.95     1324.27     38.86 o 
  -4   1  13       13.57       21.55      4.90 o 
  -3   1  13     4076.08     4046.07     59.26 o 
  -2   1  13     1483.06     1334.39     24.53 o 
  -1   1  13       25.57       21.45      4.28 o 
   0   1  13     1254.39     1228.14     21.78 o 
   1   1  13     1241.04     1266.34     57.91 o 
   2   1  13       36.60       25.81     10.05 o 
   3   1  13      497.33      499.80     25.25 o 
   4   1  13      100.82       97.47     15.04 o 
   5   1  13       31.22       38.02     13.06 o 
   6   1  13      137.44      139.01     19.78 o 
  -9   2  13        0.92       22.45     11.17 o 
  -8   2  13        2.81       12.92      9.59 o 
  -7   2  13      218.39      253.87     15.76 o 
  -6   2  13       41.78       43.99      9.62 o 
  -5   2  13      986.81      947.94     34.18 o 
  -4   2  13      955.97      937.37     18.71 o 
  -3   2  13       75.71       89.93      6.27 o 
  -2   2  13     3887.23     4049.10     51.44 o 
  -1   2  13    10860.10    11724.10    120.46 o 
   0   2  13       83.95       67.71      7.18 o 
   1   2  13     3182.71     3161.87    126.42 o 
   2   2  13      743.40      700.93     27.54 o 
   3   2  13      116.38       77.69     13.44 o 
   4   2  13      342.09      301.86     21.66 o 
   5   2  13      223.59      269.85     22.09 o 
   6   2  13        1.41        3.42     11.79 o 
  -9   3  13        0.25       21.66     11.31 o 
  -8   3  13       19.68       18.96     12.78 o 
  -7   3  13        2.33        2.22     11.16 o 
  -6   3  13       92.34       77.26     10.15 o 
  -5   3  13      402.86      323.70     15.58 o 
  -4   3  13        0.14        1.16      3.73 o 
  -3   3  13     2774.35     2753.10     38.18 o 
  -2   3  13      284.27      247.88      8.74 o 
  -1   3  13     2841.00     2758.50     33.16 o 
   0   3  13      681.76      680.07     14.23 o 
   1   3  13      452.50      512.95     13.80 o 
   2   3  13       13.41       -4.31      7.90 o 
   3   3  13      789.54      723.08     29.15 o 
   4   3  13       12.17       12.47     10.63 o 
   5   3  13      301.16      273.37     22.43 o 
   6   3  13        8.87       12.68     12.55 o 
  -9   4  13       65.97       83.91     15.42 o 
  -8   4  13       62.18       52.75     12.84 o 
  -7   4  13        0.40       -4.38      7.52 o 
  -6   4  13       86.09       78.26     12.54 o 
  -5   4  13      308.06      286.80     14.83 o 
  -4   4  13      410.05      393.47     11.86 o 
  -3   4  13      961.30      914.54     17.79 o 
  -2   4  13       14.04       16.41      4.04 o 
  -1   4  13      288.25      259.39      8.56 o 
   0   4  13      258.33      209.42      9.96 o 
   1   4  13      228.28      223.26      9.60 o 
   2   4  13      728.83      728.35     22.30 o 
   3   4  13      117.80      119.04     11.56 o 
   4   4  13      278.64      290.07     29.18 o 
   5   4  13        0.52        8.72     13.59 o 
   6   4  13       12.83        9.33     13.21 o 
  -9   5  13        0.67      -11.36     24.83 o 
  -8   5  13       30.98       59.80     13.33 o 
  -7   5  13      137.58      109.31     15.32 o 
  -6   5  13      536.76      557.01     26.29 o 
  -5   5  13      339.68      308.09     18.96 o 
  -4   5  13      103.97       98.79      7.82 o 
  -3   5  13      153.50      160.95      8.78 o 
  -2   5  13      553.65      557.31     24.30 o 
  -1   5  13       49.51       55.21      5.12 o 
   0   5  13     5271.83     5397.55     66.55 o 
   1   5  13        3.68        4.39      4.68 o 
   2   5  13     1318.95     1305.24     31.50 o 
   3   5  13      861.57      878.45     31.73 o 
   4   5  13       61.76       36.31     10.32 o 
   5   5  13       34.23       41.42     11.47 o 
  -9   6  13        4.09       -3.96      9.88 o 
  -8   6  13      140.11      126.81     16.72 o 
  -7   6  13      157.62      174.67     17.76 o 
  -6   6  13       43.07       47.19     11.01 o 
  -5   6  13      368.88      374.43     21.39 o 
  -4   6  13     1966.51     1891.42     34.17 o 
  -3   6  13       19.12       18.64      4.86 o 
  -2   6  13     1775.30     1868.92     39.18 o 
  -1   6  13     1505.17     1349.25     38.71 o 
   0   6  13      122.44       95.06      6.33 o 
   1   6  13      541.78      543.07     15.30 o 
   2   6  13      827.97      849.66     28.95 o 
   3   6  13        8.45        7.73     14.28 o 
   4   6  13        6.34       15.44      8.59 o 
   5   6  13      477.24      396.38     44.34 o 
  -8   7  13       94.14       98.49     15.81 o 
  -7   7  13       54.12       47.06     12.07 o 
  -6   7  13      288.83      252.52     19.39 o 
  -5   7  13       66.14       63.77     12.02 o 
  -4   7  13      220.77      249.05     12.59 o 
  -3   7  13      864.89      704.06     17.47 o 
  -2   7  13      200.58      185.25      9.95 o 
  -1   7  13      619.70      520.74     12.78 o 
   0   7  13     1202.39     1138.36     21.99 o 
   1   7  13        8.63        9.50      5.28 o 
   2   7  13      652.00      644.19     21.66 o 
   3   7  13      897.06      807.67     29.52 o 
   4   7  13      246.07      282.02     21.58 o 
   5   7  13      137.13      128.78     14.71 o 
  -8   8  13       59.88       71.71     13.86 o 
  -7   8  13        5.73       -8.47      8.41 o 
  -6   8  13        0.10        0.61     12.60 o 
  -5   8  13       80.16       78.48     12.86 o 
  -4   8  13       83.40       91.43     13.10 o 
  -3   8  13       42.74       38.57      5.76 o 
  -2   8  13        7.97       -0.83      5.65 o 
  -1   8  13      163.76      153.73      7.69 o 
   0   8  13     1487.55     1419.86     29.95 o 
   1   8  13       74.64       82.92      8.07 o 
   2   8  13      742.88      731.39     28.29 o 
   3   8  13      130.03      151.15     13.05 o 
   4   8  13        0.16        4.49      8.08 o 
   5   8  13       11.66       -1.47     17.13 o 
  -8   9  13      169.78      176.43     19.63 o 
  -7   9  13       26.01        9.82      9.52 o 
  -6   9  13     1077.39     1014.99     37.63 o 
  -5   9  13        5.39       13.49      9.19 o 
  -4   9  13      658.76      611.11     38.70 o 
  -3   9  13      495.52      565.57     20.17 o 
  -2   9  13      467.58      464.63     14.60 o 
  -1   9  13      423.76      410.99     11.79 o 
   0   9  13      608.20      680.65     15.63 o 
   1   9  13      313.15      337.06     13.13 o 
   2   9  13      355.44      337.59     16.62 o 
   3   9  13      330.53      362.10     21.18 o 
   4   9  13       35.98       51.75     23.83 o 
   5   9  13       18.57       20.01     12.07 o 
  -8  10  13       39.19       18.39     15.32 o 
  -7  10  13       88.17       79.65     14.14 o 
  -6  10  13      247.97      255.83     20.75 o 
  -5  10  13      122.89      114.43     16.22 o 
  -4  10  13     2612.67     2501.93     64.20 o 
  -3  10  13      194.00      190.83     13.06 o 
  -2  10  13      721.56      799.94     19.86 o 
  -1  10  13     1354.42     1333.79     26.88 o 
   0  10  13      494.98      482.50     14.92 o 
   1  10  13      220.47      218.67     14.73 o 
   2  10  13     1772.99     1823.93     40.61 o 
   3  10  13        0.03       19.79     15.13 o 
   4  10  13      543.75      569.58     51.29 o 
   5  10  13       71.87      111.26     17.81 o 
  -7  11  13       21.78       33.66     11.61 o 
  -6  11  13      174.70      194.19     19.61 o 
  -5  11  13       51.01       72.68     18.40 o 
  -4  11  13      164.17      156.71     16.64 o 
  -3  11  13      407.64      375.59     21.90 o 
  -2  11  13     1625.50     1537.98     30.50 o 
  -1  11  13      362.31      334.52     18.05 o 
   0  11  13     2690.94     2497.25     49.21 o 
   1  11  13      131.70      144.00     10.86 o 
   2  11  13      210.33      173.40     16.93 o 
   3  11  13       74.66       70.38     14.48 o 
   4  11  13       12.78       18.04     12.69 o 
  -7  12  13       10.65        7.71      9.70 o 
  -6  12  13       12.24       18.77     10.24 o 
  -5  12  13        5.44        9.20     19.85 o 
  -4  12  13       21.17        5.15      8.53 o 
  -3  12  13      372.50      369.21     22.40 o 
  -2  12  13       65.41       77.48      9.86 o 
  -1  12  13       57.55       37.46      7.05 o 
   0  12  13       70.93       84.67      9.78 o 
   1  12  13       14.90       18.01      9.34 o 
   2  12  13        0.22       -5.34      8.72 o 
   3  12  13        3.64        0.75     10.01 o 
   4  12  13        0.48        5.34     11.84 o 
  -7  13  13        4.27        1.60      9.93 o 
  -6  13  13      122.67      117.20     16.61 o 
  -5  13  13      496.67      483.20     27.72 o 
  -4  13  13        8.60        3.40      8.64 o 
  -3  13  13      542.46      583.87     60.81 o 
  -2  13  13      729.92      741.31     23.96 o 
  -1  13  13       64.29       84.04      8.68 o 
   0  13  13      988.35     1084.69     36.53 o 
   1  13  13      281.76      314.60     30.63 o 
   2  13  13       76.95       79.39     21.21 o 
   3  13  13      323.37      444.79     40.06 o 
  -6  14  13       50.53       28.02     11.70 o 
  -5  14  13      319.63      308.82     23.42 o 
  -4  14  13      431.01      426.08     33.17 o 
  -3  14  13        3.91        1.11      8.52 o 
  -2  14  13      844.82      851.80     99.51 o 
  -1  14  13      852.42      861.83     35.08 o 
   0  14  13        6.14        8.38     10.69 o 
   1  14  13      762.40      793.56     32.08 o 
   2  14  13      483.69      461.10     38.79 o 
   3  14  13        2.55      -19.21     16.13 o 
  -6  15  13       87.90      122.55     17.99 o 
  -5  15  13        9.48       12.59     10.39 o 
  -4  15  13       13.01       18.15     10.06 o 
  -3  15  13      420.17      409.24     24.78 o 
  -2  15  13       56.98       55.57     11.92 o 
  -1  15  13      115.18      116.23     11.86 o 
   0  15  13      551.98      484.58     25.76 o 
   1  15  13       22.09       52.51     12.60 o 
   2  15  13       64.68       67.67     13.36 o 
  -5  16  13        0.43        3.61     10.19 o 
  -4  16  13        1.02       -4.36      8.44 o 
  -3  16  13       22.60       23.09     10.36 o 
  -2  16  13       57.49       44.15     11.74 o 
  -1  16  13        0.05       14.40      9.59 o 
   0  16  13        6.38       12.99      9.00 o 
   1  16  13       40.54       64.69     12.58 o 
   2  16  13       12.55       -8.27      9.02 o 
  -4  17  13       42.50       71.84     14.62 o 
  -3  17  13      274.14      355.56     54.19 o 
  -2  17  13      107.49      113.22     15.49 o 
  -1  17  13      144.04      182.38     14.59 o 
   0  17  13      132.21      136.25     16.18 o 
   1  17  13      152.43      188.91     19.56 o 
  -3  18  13        4.15        0.11      9.88 o 
  -2  18  13      107.99       99.50     14.84 o 
  -1  18  13      568.31      589.74     74.49 o 
   0  18  13        0.07       -2.12      8.46 o 
  -9   0  14      222.25      194.64     21.16 o 
  -8   0  14      717.56      758.80     75.31 o 
  -7   0  14      129.45      105.97     17.76 o 
  -5   0  14       87.99       86.28     15.95 o 
  -4   0  14      152.49      161.14     13.26 o 
  -3   0  14     1925.35     1999.42     48.64 o 
  -2   0  14     4599.38     4658.17     94.20 o 
  -1   0  14      566.97      611.88     21.21 o 
   0   0  14     4836.99     5023.51     99.15 o 
   1   0  14     7657.50     7537.16    208.26 o 
   2   0  14       12.55       22.84     14.14 o 
   3   0  14     2050.66     1811.61     72.86 o 
   4   0  14      593.03      545.75     38.06 o 
   5   0  14       47.21       51.66     20.12 o 
  -9   1  14        7.42        9.42      8.66 o 
  -8   1  14       21.24       16.14      8.88 o 
  -7   1  14       26.79       47.57     13.10 o 
  -6   1  14      412.84      390.77     17.98 o 
  -5   1  14      268.48      224.23     26.66 o 
  -4   1  14     1719.05     1644.98     30.69 o 
  -3   1  14      220.23      194.44     10.44 o 
  -2   1  14       58.88       76.88     20.08 o 
  -1   1  14     2934.69     2689.63     95.82 o 
   0   1  14       42.79       49.79      4.74 o 
   1   1  14      963.80      821.45     40.24 o 
   2   1  14     1044.18      994.27     34.07 o 
   3   1  14      419.71      443.25     24.28 o 
   4   1  14       69.15       78.03     18.85 o 
   5   1  14      129.98      158.11     19.01 o 
  -9   2  14      100.13      117.57     15.52 o 
  -8   2  14      128.73      126.62     12.83 o 
  -7   2  14      182.80      204.47     14.77 o 
  -6   2  14       28.79       28.76      8.23 o 
  -5   2  14        1.84        4.38      6.94 o 
  -4   2  14      131.11      121.78      7.87 o 
  -3   2  14        2.25       -1.02      3.57 o 
  -2   2  14       88.94       69.02      5.67 o 
  -1   2  14      299.38      273.76      9.12 o 
   0   2  14       16.47       23.95      5.15 o 
   1   2  14      205.59      188.31     15.38 o 
   2   2  14       24.62       27.47     10.37 o 
   3   2  14        7.44       18.87      9.80 o 
   4   2  14       19.89       27.77     10.84 o 
   5   2  14        0.30        3.53     11.53 o 
  -9   3  14        0.87      -15.14     10.09 o 
  -8   3  14       19.60       15.97     10.40 o 
  -7   3  14       39.77       45.43     13.36 o 
  -6   3  14     1451.53     1468.29     35.65 o 
  -5   3  14        7.01        5.46      7.91 o 
  -4   3  14     1414.62     1362.72     24.09 o 
  -3   3  14      328.88      300.49     10.28 o 
  -2   3  14      105.41      110.05      7.81 o 
  -1   3  14     1528.50     1495.06     23.69 o 
   0   3  14      864.04      888.59     16.61 o 
   1   3  14     1830.09     1893.21     38.91 o 
   2   3  14      823.34      776.58     47.44 o 
   3   3  14        5.00       -4.27      9.40 o 
   4   3  14      249.12      190.34     18.78 o 
   5   3  14      139.93      154.72     19.18 o 
  -9   4  14        1.10      -25.56     17.04 o 
  -8   4  14      109.37      115.99     17.58 o 
  -7   4  14      165.94      176.68     22.11 o 
  -6   4  14      113.76       95.86     14.09 o 
  -5   4  14      419.64      412.94     22.89 o 
  -4   4  14        3.52        4.84      4.22 o 
  -3   4  14      649.59      636.67     16.18 o 
  -2   4  14     3383.97     3345.73     51.48 o 
  -1   4  14      105.07      147.33      8.39 o 
   0   4  14     1145.58     1137.61     19.82 o 
   1   4  14     1595.78     1528.48     33.66 o 
   2   4  14       17.40        8.04     14.42 o 
   3   4  14      686.05      703.44     24.22 o 
   4   4  14        0.67       -3.37      9.08 o 
   5   4  14       52.10       47.99     13.84 o 
  -9   5  14       95.43      132.87     17.99 o 
  -8   5  14       23.65       11.32     11.31 o 
  -7   5  14       58.52       62.30     12.74 o 
  -6   5  14        0.09        0.51      8.34 o 
  -5   5  14       76.10       60.81     22.20 o 
  -4   5  14      274.85      250.36     11.41 o 
  -3   5  14      164.65      126.06      8.30 o 
  -2   5  14     1423.86     1274.86     30.13 o 
  -1   5  14      739.34      581.11     15.17 o 
   0   5  14        0.17       -2.58      4.00 o 
   1   5  14      485.84      461.27     16.93 o 
   2   5  14      119.91      136.97     14.15 o 
   3   5  14      137.86      137.95     12.66 o 
   4   5  14       43.97       56.46     10.66 o 
   5   5  14       82.93       93.52     12.72 o 
  -8   6  14        1.80        3.64      9.07 o 
  -7   6  14       39.18       33.50     10.80 o 
  -6   6  14       98.00       85.43     14.04 o 
  -5   6  14       56.15       49.11     11.18 o 
  -4   6  14      806.73      761.33     31.63 o 
  -3   6  14       95.79       80.06      7.24 o 
  -2   6  14      356.63      351.78     12.53 o 
  -1   6  14      186.77      174.94      9.19 o 
   0   6  14       65.69       80.70      7.21 o 
   1   6  14       85.30       81.08      8.69 o 
   2   6  14       60.21       70.53      9.94 o 
   3   6  14        1.64        3.82      7.67 o 
   4   6  14        5.82       11.11      8.67 o 
   5   6  14        5.53       -1.46      8.25 o 
  -8   7  14        2.76       12.99      9.49 o 
  -7   7  14      145.59      122.70     16.30 o 
  -6   7  14      179.06      201.08     18.68 o 
  -5   7  14      638.83      606.64     27.32 o 
  -4   7  14     1200.63     1218.77     25.91 o 
  -3   7  14        5.70       10.73      4.70 o 
  -2   7  14        7.63       -4.00      4.16 o 
  -1   7  14     2070.22     2183.97     32.48 o 
   0   7  14      503.96      523.17     14.99 o 
   1   7  14      905.42      958.73     21.85 o 
   2   7  14      403.08      407.20     23.00 o 
   3   7  14        0.39       -1.26      7.37 o 
   4   7  14       14.20       15.76      8.59 o 
   5   7  14      109.80      111.23     13.84 o 
  -8   8  14       87.64      109.31     16.75 o 
  -7   8  14       31.24       28.49     12.51 o 
  -6   8  14      535.83      529.11     26.86 o 
  -5   8  14      449.71      509.90     44.95 o 
  -4   8  14        5.91       24.14      9.47 o 
  -3   8  14     1737.80     1728.33     39.14 o 
  -2   8  14     1770.09     1852.29     50.31 o 
  -1   8  14     1059.40     1138.36     21.01 o 
   0   8  14       30.55       45.20      6.47 o 
   1   8  14      997.58     1022.68     38.93 o 
   2   8  14       56.88       58.51     10.22 o 
   3   8  14      209.15      224.08     20.88 o 
   4   8  14      671.62      636.37     24.20 o 
   5   8  14       38.18       57.53     18.03 o 
  -8   9  14        0.27       26.16     10.56 o 
  -7   9  14      102.01      116.73     26.19 o 
  -6   9  14      206.23      174.19     18.36 o 
  -5   9  14      312.88      285.08     20.74 o 
  -4   9  14     1372.92     1357.41     42.43 o 
  -3   9  14       16.94       19.07      7.26 o 
  -2   9  14       63.17       46.85     14.89 o 
  -1   9  14     2950.66     2607.32     38.07 o 
   0   9  14      545.25      481.14     17.54 o 
   1   9  14      724.75      717.95     19.06 o 
   2   9  14     1501.89     1515.73     45.86 o 
   3   9  14       44.80       42.52      9.98 o 
   4   9  14      133.51      127.24     17.30 o 
  -8  10  14        0.82       14.59     11.14 o 
  -7  10  14        2.17       -3.68      8.88 o 
  -6  10  14       64.21       65.57     13.79 o 
  -5  10  14        2.85       24.68     10.63 o 
  -4  10  14       11.88        8.22      9.51 o 
  -3  10  14      326.27      256.32     15.17 o 
  -2  10  14      786.87      735.32     25.59 o 
  -1  10  14      244.85      213.00     11.01 o 
   0  10  14       60.78       57.08      7.22 o 
   1  10  14      297.85      286.51     12.86 o 
   2  10  14       64.09       71.82     10.57 o 
   3  10  14        0.45        0.03     10.10 o 
   4  10  14        0.15        6.88     11.17 o 
  -7  11  14       62.93       81.74     15.11 o 
  -6  11  14       40.01       40.10     11.59 o 
  -5  11  14      167.52      168.15     17.99 o 
  -4  11  14      726.51      752.02     31.94 o 
  -3  11  14      569.08      581.23     21.44 o 
  -2  11  14      165.82      182.36     13.14 o 
  -1  11  14      363.16      394.68     14.55 o 
   0  11  14      327.95      378.56     21.72 o 
   1  11  14      222.80      260.99     12.65 o 
   2  11  14      631.42      667.01     49.21 o 
   3  11  14       51.38       37.01     17.49 o 
   4  11  14      123.90      202.86     20.97 o 
  -7  12  14       84.52       63.03     14.72 o 
  -6  12  14       85.48       80.10     24.47 o 
  -5  12  14      419.46      428.97     25.86 o 
  -4  12  14       75.09       67.58     12.82 o 
  -3  12  14     1276.88     1298.12     46.67 o 
  -2  12  14     1875.87     1814.95     41.11 o 
  -1  12  14       86.20      110.55      9.36 o 
   0  12  14     1126.92     1207.43     31.10 o 
   1  12  14      432.63      467.16     23.46 o 
   2  12  14       28.59       36.95     11.54 o 
   3  12  14      372.33      394.04     24.58 o 
  -6  13  14       16.08       18.80     10.35 o 
  -5  13  14      222.81      241.24     44.04 o 
  -4  13  14      104.05       83.32     14.23 o 
  -3  13  14       57.05       47.00     20.48 o 
  -2  13  14      124.09      119.56     15.80 o 
  -1  13  14      139.68      112.76      9.52 o 
   0  13  14      453.09      480.39     38.88 o 
   1  13  14      343.42      334.94     47.03 o 
   2  13  14      423.09      506.60     39.88 o 
   3  13  14        0.14      -22.84     15.23 o 
  -6  14  14       85.29       88.75     15.50 o 
  -5  14  14        2.54       20.25     10.97 o 
  -4  14  14      113.68      144.67     31.54 o 
  -3  14  14      154.12      175.81     18.19 o 
  -2  14  14        1.01       -0.47      6.42 o 
  -1  14  14      118.20      100.29     15.18 o 
   0  14  14       56.82       74.37     13.59 o 
   1  14  14       11.88       23.87     10.23 o 
   2  14  14       21.06       17.40     15.77 o 
   3  14  14        0.93       -3.44     17.58 o 
  -5  15  14      159.73      154.76     18.90 o 
  -4  15  14      393.57      366.45     25.20 o 
  -3  15  14      147.78      143.16     17.69 o 
  -2  15  14      192.73      221.25     33.08 o 
  -1  15  14      652.03      727.29     24.77 o 
   0  15  14       57.16       54.31     11.89 o 
   1  15  14       22.81       55.36     12.06 o 
   2  15  14      105.90      101.68     24.65 o 
  -5  16  14      132.11      171.80     20.05 o 
  -4  16  14        1.85        8.60     15.04 o 
  -3  16  14      484.09      461.46     27.16 o 
  -2  16  14      507.87      528.70     27.68 o 
  -1  16  14        4.12       -4.98      7.69 o 
   0  16  14      318.10      285.27     21.47 o 
   1  16  14      401.58      495.96     27.81 o 
  -4  17  14      280.55      297.37     45.40 o 
  -3  17  14       68.40       65.83     13.78 o 
  -2  17  14       11.60       23.72     10.43 o 
  -1  17  14      234.23      231.40     20.06 o 
   0  17  14       63.16       93.41     14.65 o 
  -9   1  15      145.41      148.02     14.26 o 
  -8   1  15      716.81      737.49     24.09 o 
  -7   1  15      649.96      679.09     31.32 o 
  -6   1  15      729.52      637.71     22.74 o 
  -5   1  15      355.26      319.50     12.26 o 
  -4   1  15      400.68      377.17     13.35 o 
  -3   1  15      383.29      353.25     12.47 o 
  -2   1  15     1875.32     1751.93     31.24 o 
  -1   1  15      176.22      168.63     14.34 o 
   0   1  15     1016.37      915.42     41.97 o 
   1   1  15      503.24      478.13     22.68 o 
   2   1  15        0.03       -0.15      8.84 o 
   3   1  15      577.40      569.90     27.81 o 
   4   1  15      110.72      118.44     16.84 o 
   5   1  15        3.93       10.82     12.58 o 
  -9   2  15      116.77      108.18     16.33 o 
  -8   2  15      111.88      125.80     13.10 o 
  -7   2  15      117.07      126.57     13.39 o 
  -6   2  15     2162.91     2070.57     45.00 o 
  -5   2  15     1185.86     1119.01     31.18 o 
  -4   2  15     3900.22     3826.46     57.57 o 
  -3   2  15      415.55      384.65     15.71 o 
  -2   2  15       95.79      103.50      6.83 o 
  -1   2  15     2140.61     2243.68     32.39 o 
   0   2  15     1786.08     1818.08     64.88 o 
   1   2  15       51.79       60.01      8.44 o 
   2   2  15     1183.21     1191.31     38.83 o 
   3   2  15      178.99      215.13     27.37 o 
   4   2  15       52.19       39.90     12.59 o 
   5   2  15      161.64      141.45     18.85 o 
  -9   3  15        2.55       21.78     12.98 o 
  -8   3  15      177.03      213.13     19.99 o 
  -7   3  15       69.15       88.68     14.84 o 
  -6   3  15        0.28        6.85      6.96 o 
  -5   3  15      266.79      243.34     12.39 o 
  -4   3  15     1167.65     1115.84     21.74 o 
  -3   3  15     1224.08     1178.90     36.32 o 
  -2   3  15     1173.29      985.68     38.02 o 
  -1   3  15        9.22        3.85      3.88 o 
   0   3  15     2094.16     1876.07     38.21 o 
   1   3  15      147.11      142.10     11.01 o 
   2   3  15        1.11        6.97      6.93 o 
   3   3  15      118.89       89.38     13.78 o 
   4   3  15       81.21      119.19     16.65 o 
   5   3  15       15.58       -7.20     10.28 o 
  -9   4  15       17.64       57.28     24.11 o 
  -8   4  15       66.46       70.76     19.85 o 
  -7   4  15        1.76       17.91      9.44 o 
  -6   4  15      165.06      170.82     13.92 o 
  -5   4  15       14.87       14.16      6.75 o 
  -4   4  15       27.99       30.39      5.84 o 
  -3   4  15      330.10      322.84     11.48 o 
  -2   4  15        1.89       -0.06      3.77 o 
  -1   4  15      203.73      173.28      9.17 o 
   0   4  15      117.70       87.00     12.47 o 
   1   4  15      192.11      179.65     12.07 o 
   2   4  15      130.01      137.22     11.67 o 
   3   4  15        8.11       27.30     11.09 o 
   4   4  15       26.26       28.43      9.56 o 
   5   4  15       35.61       54.48     11.24 o 
  -8   5  15        9.72       31.56     11.61 o 
  -7   5  15       47.25       56.94     15.32 o 
  -6   5  15      133.24       99.40     15.50 o 
  -5   5  15     1483.74     1426.46     34.19 o 
  -4   5  15      679.23      607.41     17.38 o 
  -3   5  15      579.59      540.08     15.91 o 
  -2   5  15     1360.73     1294.49     25.89 o 
  -1   5  15      749.42      746.73     18.23 o 
   0   5  15      255.14      252.42     23.85 o 
   1   5  15     1799.17     1956.91     40.78 o 
   2   5  15      158.44      181.59     13.37 o 
   3   5  15      732.84      726.76     44.66 o 
   4   5  15        0.61        3.78      7.78 o 
   5   5  15       13.47       12.07      9.93 o 
  -8   6  15       39.69       11.02     10.81 o 
  -7   6  15      449.97      413.71     25.42 o 
  -6   6  15      198.90      191.92     17.92 o 
  -5   6  15       83.71       79.83     12.23 o 
  -4   6  15      466.67      436.92     15.05 o 
  -3   6  15     1207.87     1087.58     28.98 o 
  -2   6  15      466.59      389.52     17.27 o 
  -1   6  15      669.24      726.51     18.08 o 
   0   6  15      702.68      693.34     20.81 o 
   1   6  15      535.23      531.46     21.33 o 
   2   6  15      105.08      108.03     11.42 o 
   3   6  15      228.62      227.30     15.41 o 
   4   6  15       39.95       45.80     10.36 o 
   5   6  15      160.65      146.24     15.23 o 
  -8   7  15       92.51      108.83     16.85 o 
  -7   7  15       28.62       27.64     10.38 o 
  -6   7  15      139.27      160.96     37.43 o 
  -5   7  15       62.62       63.48     12.43 o 
  -4   7  15        3.40        6.44      4.92 o 
  -3   7  15      166.04      167.73      9.89 o 
  -2   7  15      411.33      329.66     12.62 o 
  -1   7  15       21.62       25.96      5.86 o 
   0   7  15     1094.06     1039.72     35.57 o 
   1   7  15      212.16      188.40     12.70 o 
   2   7  15      362.43      348.45     24.46 o 
   3   7  15      332.48      368.92     25.19 o 
   4   7  15      288.45      285.88     17.95 o 
  -8   8  15        3.23       16.66     13.68 o 
  -7   8  15       17.18       13.32     10.21 o 
  -6   8  15       32.89       31.33     10.67 o 
  -5   8  15       57.46       59.19     12.34 o 
  -4   8  15        0.04       -6.73      5.72 o 
  -3   8  15      325.95      310.10     12.45 o 
  -2   8  15      199.89      181.49     10.19 o 
  -1   8  15      383.00      373.67     13.42 o 
   0   8  15      251.53      269.51     12.53 o 
   1   8  15      512.36      513.25     30.13 o 
   2   8  15      295.54      295.80     16.44 o 
   3   8  15        5.09       -2.82      7.63 o 
   4   8  15       15.67       23.59     16.14 o 
  -8   9  15       12.69       -1.50     26.37 o 
  -7   9  15       18.98       19.80     11.20 o 
  -6   9  15      183.82      176.20     33.62 o 
  -5   9  15      653.39      624.33     47.85 o 
  -4   9  15       34.43       28.30      9.92 o 
  -3   9  15     2339.57     2448.99     50.50 o 
  -2   9  15      138.74      167.90     14.47 o 
  -1   9  15     1112.68     1110.51     24.49 o 
   0   9  15        7.89       14.33      5.67 o 
   1   9  15      863.36      981.49     30.21 o 
   2   9  15        6.15       10.62      7.67 o 
   3   9  15       81.71      122.24     13.19 o 
   4   9  15       52.23       76.57     14.94 o 
  -7  10  15       87.07       98.87     15.79 o 
  -6  10  15      102.63       88.47     14.89 o 
  -5  10  15      410.92      431.51     50.75 o 
  -4  10  15      461.28      441.95     24.82 o 
  -3  10  15      640.87      618.12     32.57 o 
  -2  10  15      698.10      604.24     21.34 o 
  -1  10  15     3439.93     3545.38     65.00 o 
   0  10  15       17.60        7.96      5.54 o 
   1  10  15      458.42      473.94     19.05 o 
   2  10  15      285.58      332.01     17.37 o 
   3  10  15       24.56       46.09     12.36 o 
   4  10  15       81.41       54.49     14.77 o 
  -7  11  15       10.70       12.54     16.77 o 
  -6  11  15       10.61       43.97     20.75 o 
  -5  11  15       15.17       18.98     11.19 o 
  -4  11  15      158.95      106.23     15.16 o 
  -3  11  15     1164.29     1101.57     30.64 o 
  -2  11  15        2.22        5.31      6.43 o 
  -1  11  15       16.47       11.79      6.47 o 
   0  11  15      469.21      408.46     17.75 o 
   1  11  15      169.18      181.08     15.41 o 
   2  11  15        1.20       23.50     10.19 o 
   3  11  15      261.39      315.51     23.11 o 
  -7  12  15        4.40        2.07     11.03 o 
  -6  12  15       12.95       27.52     12.87 o 
  -5  12  15       10.79       -3.15     13.68 o 
  -4  12  15      382.37      398.15     24.74 o 
  -3  12  15        8.44       17.16      7.86 o 
  -2  12  15      119.96      102.72     11.21 o 
  -1  12  15        2.03        5.87      6.30 o 
   0  12  15       10.40       18.06      7.12 o 
   1  12  15       18.75       22.32      9.49 o 
   2  12  15        2.15       -7.30      8.31 o 
   3  12  15        3.96       10.00     10.80 o 
  -6  13  15       66.49       84.11     18.85 o 
  -5  13  15      139.50      121.57     17.21 o 
  -4  13  15        8.56        4.21     11.69 o 
  -3  13  15      245.76      246.60     19.73 o 
  -2  13  15     1160.17     1130.86     42.09 o 
  -1  13  15       35.76       25.21      8.84 o 
   0  13  15      530.23      510.21     25.27 o 
   1  13  15      105.47      123.08     16.40 o 
   2  13  15        3.37       15.23     16.31 o 
   3  13  15      100.72      100.78     25.01 o 
  -6  14  15       21.62       24.79     12.01 o 
  -5  14  15       83.54       94.86     15.28 o 
  -4  14  15      339.43      387.35     25.50 o 
  -3  14  15       47.91       66.63     21.84 o 
  -2  14  15       44.66       44.36      9.13 o 
  -1  14  15      736.34      724.28     43.32 o 
   0  14  15      732.09      736.31     30.76 o 
   1  14  15      167.94      166.41     21.39 o 
   2  14  15      284.22      236.17     31.18 o 
  -5  15  15       68.01       73.38     15.02 o 
  -4  15  15        2.19        5.02      9.75 o 
  -3  15  15      305.59      315.01     23.32 o 
  -2  15  15      134.86      136.67     16.04 o 
  -1  15  15        0.80        5.80     10.69 o 
   0  15  15        0.67       16.56     17.76 o 
   1  15  15      103.35      105.94     14.41 o 
  -4  16  15       17.42       25.09     10.88 o 
  -3  16  15       48.88       53.18     12.84 o 
  -2  16  15        7.95       25.11     10.30 o 
  -1  16  15       17.49       23.38     13.59 o 
   0  16  15        0.99        8.91     11.51 o 
  -3  17  15       66.05       90.59     15.04 o 
  -2  17  15      214.12      225.29     20.70 o 
  -1  17  15       16.46       54.56     16.86 o 
  -9   0  16      111.48      130.28     30.54 o 
  -8   0  16      260.55      258.78     23.15 o 
  -7   0  16      562.94      564.64     30.05 o 
  -5   0  16      487.34      444.07     21.72 o 
  -4   0  16      623.27      564.08     23.71 o 
  -3   0  16       63.96       57.96      9.19 o 
  -2   0  16     3126.68     3226.42     71.11 o 
  -1   0  16      135.71      148.53     12.06 o 
   0   0  16      845.39      812.37     42.05 o 
   1   0  16     1282.44     1455.27     60.36 o 
   2   0  16     1341.84     1337.27     60.18 o 
   3   0  16      269.38      223.66     28.28 o 
   4   0  16      564.38      548.47     42.23 o 
   5   0  16       22.92       27.73     18.67 o 
  -9   1  16        2.89       -1.94      9.68 o 
  -8   1  16        0.09       -8.99      8.74 o 
  -7   1  16      195.14      213.83     20.43 o 
  -6   1  16      313.98      331.39     23.44 o 
  -5   1  16      220.44      214.08     10.84 o 
  -4   1  16      250.36      238.53     11.56 o 
  -3   1  16      291.01      260.94     15.36 o 
  -2   1  16       19.67       20.50      5.00 o 
  -1   1  16     1084.23     1054.12     22.06 o 
   0   1  16     2775.87     2590.60    102.77 o 
   1   1  16      260.67      299.23     19.54 o 
   2   1  16     1678.23     1576.16     46.91 o 
   3   1  16       71.93       68.36     20.39 o 
   4   1  16       44.84       54.52     23.74 o 
   5   1  16      149.59      141.45     19.73 o 
  -9   2  16        1.88       -3.62     11.10 o 
  -8   2  16       91.70      113.13     13.22 o 
  -7   2  16       58.60       66.43     12.71 o 
  -6   2  16      592.21      658.82     41.35 o 
  -5   2  16     1100.38     1052.83     22.23 o 
  -4   2  16      800.87      722.39     17.31 o 
  -3   2  16      927.10      848.03     20.57 o 
  -2   2  16        0.02        3.35      4.18 o 
  -1   2  16      223.58      208.95      8.80 o 
   0   2  16       11.72       33.01      9.46 o 
   1   2  16        3.50       -1.41      8.14 o 
   2   2  16       80.88       78.88     13.06 o 
   3   2  16       19.27       18.18     10.70 o 
   4   2  16        7.38       -3.47     18.58 o 
   5   2  16        9.90       30.54     13.33 o 
  -8   3  16        0.13       -8.74      8.14 o 
  -7   3  16        0.16      -10.58      7.06 o 
  -6   3  16       53.89       62.14     10.31 o 
  -5   3  16        1.34       -1.45      5.96 o 
  -4   3  16     1817.87     1860.23     47.21 o 
  -3   3  16       87.75       75.17      7.01 o 
  -2   3  16        6.82       13.17      4.62 o 
  -1   3  16      173.27      161.36      8.42 o 
   0   3  16     1002.75      970.18     24.92 o 
   1   3  16       15.19       18.31     12.33 o 
   2   3  16      649.66      673.05     32.26 o 
   3   3  16      284.00      267.99     16.16 o 
   4   3  16       27.79       45.62     12.30 o 
   5   3  16       47.34       47.46     14.93 o 
  -8   4  16       29.12       44.61     17.85 o 
  -7   4  16        8.49        4.92     15.68 o 
  -6   4  16        1.67        7.01      7.72 o 
  -5   4  16     2238.64     2161.34     39.03 o 
  -4   4  16     1551.40     1424.97     25.88 o 
  -3   4  16     1696.40     1634.32     27.53 o 
  -2   4  16     5089.31     5035.92     63.96 o 
  -1   4  16      180.92      153.97     14.60 o 
   0   4  16      368.65      371.52     15.26 o 
   1   4  16     1193.34     1140.23     36.84 o 
   2   4  16       86.96       99.23     10.93 o 
   3   4  16      275.58      248.96     15.93 o 
   4   4  16      157.77      169.53     21.52 o 
  -8   5  16      169.32      180.10     29.00 o 
  -7   5  16      314.79      335.60     23.69 o 
  -6   5  16      288.72      337.34     42.50 o 
  -5   5  16        4.10        1.18     14.55 o 
  -4   5  16      112.96       85.78      8.67 o 
  -3   5  16      854.02      768.07     19.69 o 
  -2   5  16     1580.46     1435.66     54.70 o 
  -1   5  16     2636.21     2379.00     40.03 o 
   0   5  16      652.59      555.30     18.70 o 
   1   5  16      574.11      578.22     25.31 o 
   2   5  16       69.26       58.47     10.10 o 
   3   5  16      119.51      118.40     12.69 o 
   4   5  16       27.74       18.27      9.13 o 
  -8   6  16        5.19       -7.10      9.22 o 
  -7   6  16       19.76       15.11     10.49 o 
  -6   6  16       49.28       70.30     12.98 o 
  -5   6  16      108.42      105.07     10.71 o 
  -4   6  16      173.18      162.45     10.37 o 
  -3   6  16       31.49       35.10      8.48 o 
  -2   6  16      863.47      843.59     20.57 o 
  -1   6  16      642.94      579.65     16.47 o 
   0   6  16     1136.23     1157.16     28.74 o 
   1   6  16        4.19       15.39      8.91 o 
   2   6  16       10.27       -2.47      6.92 o 
   3   6  16      107.61      103.35     12.38 o 
   4   6  16        6.46        9.71      8.98 o 
  -8   7  16        5.40        4.60     10.26 o 
  -7   7  16       21.81       37.69     15.68 o 
  -6   7  16      195.58      175.93     39.42 o 
  -5   7  16        9.40       17.12      9.41 o 
  -4   7  16     1251.29     1273.03     27.72 o 
  -3   7  16     1212.22     1239.68     26.39 o 
  -2   7  16       60.48       67.38      7.41 o 
  -1   7  16     1021.29     1035.58     23.11 o 
   0   7  16      953.53     1019.28     26.84 o 
   1   7  16      452.06      482.91     23.52 o 
   2   7  16      484.90      461.88     19.83 o 
   3   7  16      497.12      497.53     21.80 o 
   4   7  16       17.56       14.85      9.10 o 
  -8   8  16      187.75      186.27     20.93 o 
  -7   8  16        0.20       -9.91     14.14 o 
  -6   8  16      289.25      273.01     35.43 o 
  -5   8  16      996.97      956.21     36.26 o 
  -4   8  16      228.45      232.63     15.20 o 
  -3   8  16      603.28      596.57     29.15 o 
  -2   8  16     1330.63     1255.57     26.58 o 
  -1   8  16      459.49      478.93     15.49 o 
   0   8  16      983.11     1034.03     33.50 o 
   1   8  16     1557.39     1531.19     44.85 o 
   2   8  16       73.13       73.24     11.79 o 
   3   8  16      325.65      323.55     18.41 o 
   4   8  16       97.54      132.34     14.37 o 
  -7   9  16        9.06       13.36     10.48 o 
  -6   9  16      155.12      177.88     19.17 o 
  -5   9  16        0.00        0.95      9.02 o 
  -4   9  16      691.04      620.76     22.79 o 
  -3   9  16      247.90      240.01     15.09 o 
  -2   9  16       17.52        8.79      6.96 o 
  -1   9  16      703.59      619.82     20.49 o 
   0   9  16        0.73       -1.23      5.88 o 
   1   9  16       81.60       96.88     13.37 o 
   2   9  16      180.20      192.31     14.68 o 
   3   9  16        2.04       20.46     10.98 o 
   4   9  16       13.71       37.60     20.84 o 
  -7  10  16       14.07       14.60     11.17 o 
  -6  10  16       44.11       49.31     12.37 o 
  -5  10  16        1.08       -1.69      8.41 o 
  -4  10  16      138.81      119.89     19.67 o 
  -3  10  16        2.49       -0.32      6.62 o 
  -2  10  16        1.54       -4.25      6.09 o 
  -1  10  16        0.66       11.18      7.64 o 
   0  10  16        0.41        4.88      5.72 o 
   1  10  16      105.72      114.69     13.89 o 
   2  10  16       10.97       12.37      7.75 o 
   3  10  16       26.56       50.29     12.60 o 
  -7  11  16       16.76        6.22     11.42 o 
  -6  11  16       45.71       33.13     12.93 o 
  -5  11  16       16.24       21.05     11.24 o 
  -4  11  16      231.31      260.35     20.86 o 
  -3  11  16      373.11      407.40     19.34 o 
  -2  11  16      147.05      133.64     12.34 o 
  -1  11  16      591.96      672.55     31.27 o 
   0  11  16      194.28      227.44     17.43 o 
   1  11  16        3.55       -4.74      7.56 o 
   2  11  16       79.37      122.27     20.48 o 
   3  11  16       48.94       77.57     14.58 o 
  -6  12  16       81.01       85.59     15.62 o 
  -5  12  16      222.24      266.73     52.74 o 
  -4  12  16       25.55       22.41     10.70 o 
  -3  12  16       12.72       23.71      7.96 o 
  -2  12  16     1139.23     1060.40     30.02 o 
  -1  12  16      134.30      146.18     15.19 o 
   0  12  16      356.15      396.58     27.73 o 
   2  12  16        0.92        7.43     16.13 o 
  -6  13  16        8.95       16.38     13.05 o 
  -5  13  16       60.69       60.18     17.58 o 
  -4  13  16      201.72      197.53     28.00 o 
  -3  13  16       85.52      103.67     16.11 o 
  -2  13  16        2.83       -1.49      9.28 o 
  -1  13  16      168.39      155.32     16.25 o 
   0  13  16      148.09      110.38     19.94 o 
   2  13  16      254.73      270.43     31.90 o 
  -5  14  16        1.00       -7.16      9.36 o 
  -4  14  16       16.24       -6.08      8.11 o 
  -3  14  16      229.84      260.32     21.33 o 
  -2  14  16       20.13       25.39      8.30 o 
  -1  14  16       13.29       30.63     13.78 o 
   0  14  16        3.19        2.72     10.88 o 
  -5  15  16       78.29       86.69     16.22 o 
  -4  15  16      115.72      159.84     24.65 o 
  -3  15  16      149.04      195.54     19.73 o 
  -2  15  16        2.89       11.82     11.06 o 
  -1  15  16      308.91      401.11     34.98 o 
   0  15  16      360.66      400.38     34.44 o 
  -3  16  16      233.24      251.66     21.97 o 
  -2  16  16      480.84      457.90     26.84 o 
  -1  16  16       45.07       61.26     17.40 o 
   0  16  16        9.62        9.79     13.59 o 
  -8   1  17        7.89       12.77      9.81 o 
  -7   1  17        6.23        5.63     11.40 o 
  -6   1  17      408.54      387.43     19.02 o 
  -5   1  17        8.89        1.72      4.84 o 
  -4   1  17      367.55      358.89     17.01 o 
  -3   1  17        7.69        7.81      4.92 o 
  -2   1  17      217.73      210.10     11.14 o 
  -1   1  17     1167.08     1081.64     27.17 o 
   0   1  17       78.17       90.57     31.72 o 
   1   1  17      745.76      713.91     28.83 o 
   2   1  17      268.48      276.95     20.69 o 
   3   1  17       74.19       77.16     14.87 o 
   4   1  17      137.98      141.23     18.96 o 
  -8   2  17        7.27        4.69     15.12 o 
  -7   2  17      163.62      185.21     15.54 o 
  -6   2  17      206.96      250.36     21.71 o 
  -5   2  17       59.17       63.37      7.63 o 
  -4   2  17     1132.48     1099.10     22.30 o 
  -3   2  17     1816.78     1773.04     29.43 o 
  -2   2  17        2.33        1.93      4.28 o 
  -1   2  17      462.70      454.58     12.52 o 
   0   2  17      514.53      493.58     23.45 o 
   1   2  17       12.27       -0.63      7.43 o 
   2   2  17       82.89       97.03     21.57 o 
   3   2  17      510.03      486.54     27.48 o 
   4   2  17        4.43        5.81     11.53 o 
  -8   3  17        5.02       19.01     10.48 o 
  -7   3  17       24.82       39.13      9.72 o 
  -6   3  17        0.10       -1.93      9.81 o 
  -5   3  17     1100.99     1069.03     22.78 o 
  -4   3  17      588.40      477.82     14.43 o 
  -3   3  17     1120.79     1054.70     21.10 o 
  -2   3  17      921.34      873.28     18.32 o 
  -1   3  17      353.41      293.37     11.57 o 
   0   3  17        2.85       -1.60      7.73 o 
   1   3  17      514.71      514.92     24.93 o 
   2   3  17       35.24       39.41     10.86 o 
   3   3  17      179.22      169.58     23.65 o 
   4   3  17       32.54       58.38     13.65 o 
  -8   4  17        2.92       17.99     10.56 o 
  -7   4  17        6.66       11.65     12.60 o 
  -6   4  17        4.61        4.06      7.92 o 
  -5   4  17        1.13       12.79      5.56 o 
  -4   4  17      142.78      162.62     11.52 o 
  -3   4  17      993.20      946.12     19.94 o 
  -2   4  17       16.72       20.17      5.38 o 
  -1   4  17      466.28      418.13     14.29 o 
   0   4  17      232.90      287.64     26.19 o 
   1   4  17      320.85      294.41     19.87 o 
   2   4  17       90.43      118.52     30.99 o 
   3   4  17        1.21        6.27     17.22 o 
   4   4  17        0.08        4.58      9.70 o 
  -8   5  17        2.97       -4.46      9.55 o 
  -7   5  17        2.03       13.45      9.82 o 
  -6   5  17        0.06      -12.23      8.16 o 
  -5   5  17      124.85      108.76      9.72 o 
  -4   5  17      539.05      518.89     16.98 o 
  -3   5  17      246.69      221.96     17.45 o 
  -2   5  17     3410.03     3469.59     54.86 o 
  -1   5  17      260.01      266.44     13.81 o 
   0   5  17      196.47      213.33     17.17 o 
   1   5  17      194.45      235.06     43.32 o 
   2   5  17      266.96      348.09     49.57 o 
   3   5  17        0.24       20.46     10.32 o 
   4   5  17      121.64      119.65     13.94 o 
  -8   6  17        0.07       -1.27      7.98 o 
  -7   6  17      206.22      229.85     36.16 o 
  -6   6  17      475.99      520.47     63.08 o 
  -5   6  17        8.68        1.17      6.24 o 
  -4   6  17      748.98      748.21     20.45 o 
  -3   6  17     1223.94     1147.58     25.55 o 
  -2   6  17      474.34      448.74     15.29 o 
  -1   6  17     2548.32     2548.81     50.23 o 
   0   6  17     3286.92     3540.78    214.96 o 
   1   6  17      300.79      331.28     21.14 o 
   2   6  17      495.60      567.19     42.14 o 
   3   6  17      227.14      201.86     19.76 o 
   4   6  17       32.03       61.07     13.67 o 
  -8   7  17       13.39       27.67     12.47 o 
  -7   7  17        2.22        1.07      9.98 o 
  -6   7  17        0.13       -3.87      7.79 o 
  -5   7  17       80.91       66.66     12.92 o 
  -4   7  17       34.96       30.24      6.60 o 
  -3   7  17        0.60        3.00      6.72 o 
  -2   7  17      622.51      531.05     16.48 o 
  -1   7  17      287.40      293.53     14.94 o 
   0   7  17      246.80      231.65     13.65 o 
   1   7  17      750.32      667.19     28.49 o 
   2   7  17      150.22      187.56     23.93 o 
   3   7  17      328.01      313.48     23.01 o 
   4   7  17       18.19       19.49      9.61 o 
  -7   8  17       16.47        5.72     10.40 o 
  -6   8  17       19.97       21.20     10.19 o 
  -5   8  17      233.30      238.31     19.97 o 
  -4   8  17       16.38        9.73      8.45 o 
  -3   8  17       10.95       13.17      7.38 o 
  -2   8  17        3.55        6.92      5.38 o 
  -1   8  17      167.19      191.91     12.79 o 
   0   8  17      140.43      191.89     12.86 o 
   1   8  17        3.95        8.12      9.10 o 
   2   8  17      130.93      162.42     17.37 o 
   3   8  17        1.46        7.21      9.79 o 
  -7   9  17       36.83       39.16     11.93 o 
  -6   9  17        4.60       11.16      9.12 o 
  -5   9  17       75.54       93.10     14.73 o 
  -4   9  17      380.97      371.41     18.85 o 
  -3   9  17      374.17      355.17     17.97 o 
  -2   9  17     1003.25     1110.03     30.13 o 
  -1   9  17      187.82      193.14     12.84 o 
   0   9  17       26.91       28.90      9.38 o 
   1   9  17      392.18      410.93     23.00 o 
   2   9  17      185.88      208.64     36.43 o 
   3   9  17       18.48       32.69     11.02 o 
  -7  10  17        2.92       -0.05     10.82 o 
  -6  10  17      472.51      464.13     28.33 o 
  -5  10  17       72.17       93.58     18.67 o 
  -4  10  17      309.77      339.60     23.30 o 
  -3  10  17      487.73      476.98     20.43 o 
  -2  10  17        2.34       11.06      7.21 o 
  -1  10  17      267.10      229.00     17.75 o 
   0  10  17      843.11      910.90     26.43 o 
   1  10  17        5.37      -14.02     10.15 o 
   2  10  17      146.01      140.31     16.46 o 
   3  10  17       72.40      100.96     21.75 o 
  -6  11  17        7.94       18.17     10.34 o 
  -5  11  17       38.13       35.06     11.11 o 
  -4  11  17       18.53        6.87      9.45 o 
  -3  11  17       50.86       49.13      9.51 o 
  -2  11  17      490.35      512.88     24.24 o 
  -1  11  17        4.98        7.20      7.56 o 
   0  11  17       65.41       57.81     10.94 o 
   1  11  17       16.22       13.90      8.32 o 
   2  11  17        9.36       41.51     14.50 o 
  -6  12  17       12.44        3.05     10.36 o 
  -5  12  17       48.77       84.58     15.02 o 
  -4  12  17      106.39      108.79     16.02 o 
  -3  12  17        5.38       13.10      7.87 o 
  -2  12  17       45.02       50.51      9.11 o 
  -1  12  17      180.82      238.07     18.58 o 
   0  12  17       17.04       -0.24      8.03 o 
  -6  13  17       90.65      134.14     23.56 o 
  -5  13  17       41.96       58.72     13.68 o 
  -4  13  17       30.15       19.56     10.53 o 
  -3  13  17        4.97        7.87      7.67 o 
  -2  13  17      243.22      303.73     17.37 o 
  -1  13  17      148.45      187.50     25.28 o 
   0  13  17      108.24      130.68     21.93 o 
  -5  14  17       18.67       30.91     12.07 o 
  -4  14  17      243.94      238.57     21.91 o 
  -3  14  17       86.82      112.80     15.89 o 
  -2  14  17        1.07        9.05      8.71 o 
  -1  14  17      154.53      220.40     27.19 o 
   0  14  17      481.39      498.99     35.34 o 
  -4  15  17       44.92       55.40     13.86 o 
  -3  15  17       59.66       47.57     12.67 o 
  -2  15  17      422.42      356.88     34.44 o 
  -1  15  17        4.07       22.84     13.23 o 
   0  15  17        5.46       -2.72     11.60 o 
  -8   0  18       81.59       99.97     19.22 o 
  -7   0  18      141.59      199.57     21.37 o 
  -6   0  18        3.68       -0.18     13.05 o 
  -5   0  18      214.76      238.97     18.11 o 
  -4   0  18      436.13      420.84     21.85 o 
  -3   0  18      134.46      128.22     13.26 o 
  -2   0  18     1095.26     1135.54     49.48 o 
  -1   0  18     2214.72     2004.33     50.39 o 
   0   0  18      616.33      610.64     38.24 o 
   1   0  18      955.13      892.30     47.13 o 
   2   0  18      430.49      423.40     35.71 o 
   3   0  18        6.45       14.68     15.59 o 
   4   0  18      141.85      187.78     30.09 o 
  -8   1  18       51.60       53.99     11.59 o 
  -7   1  18        4.96       19.29     12.17 o 
  -6   1  18      185.36      132.13     13.34 o 
  -5   1  18       62.60       69.26      7.62 o 
  -4   1  18      678.96      675.81     22.14 o 
  -3   1  18      314.25      259.41     20.28 o 
  -2   1  18       15.04       32.59      6.96 o 
  -1   1  18       65.11       90.39     12.19 o 
   0   1  18      913.05      952.75     33.89 o 
   1   1  18      653.84      689.35     36.98 o 
   2   1  18      155.76      156.13     17.11 o 
   3   1  18      166.42      162.16     18.25 o 
   4   1  18        1.25       10.27     12.60 o 
  -8   2  18       30.05       35.70     10.93 o 
  -7   2  18       56.10       62.14     11.22 o 
  -6   2  18        2.33        1.94      7.18 o 
  -5   2  18       10.12       10.15      5.76 o 
  -4   2  18       34.90       28.52      6.16 o 
  -3   2  18        0.44        0.99      4.68 o 
  -2   2  18     1176.90     1098.77     21.45 o 
  -1   2  18        0.00        7.67      5.76 o 
   0   2  18      254.25      222.01     20.39 o 
   1   2  18       21.02       44.48     11.40 o 
   2   2  18        4.56       -3.96     10.33 o 
   3   2  18       15.93       17.78     10.97 o 
   4   2  18        3.29       -0.27     14.59 o 
  -8   3  18       29.57       35.14     12.00 o 
  -7   3  18        1.64        9.03      7.73 o 
  -6   3  18      158.85      139.95     13.57 o 
  -5   3  18        0.81        2.41      5.06 o 
  -4   3  18      264.25      304.57     12.25 o 
  -3   3  18      109.64      102.67      9.26 o 
  -2   3  18        7.74       20.60      6.24 o 
  -1   3  18      323.19      348.64     15.58 o 
   0   3  18       16.26       22.32      9.47 o 
   1   3  18      281.89      286.80     20.18 o 
   2   3  18       52.54       45.24     16.40 o 
   3   3  18      330.79      361.87     24.84 o 
   4   3  18        6.93       23.55     11.77 o 
  -8   4  18       29.56       27.21     11.24 o 
  -7   4  18      134.23      116.10     16.54 o 
  -6   4  18       39.10       43.14      9.75 o 
  -5   4  18       39.52       37.31      6.51 o 
  -4   4  18     1959.29     1776.11     30.79 o 
  -3   4  18      625.17      547.02     17.58 o 
  -2   4  18     2112.37     2142.00     38.50 o 
  -1   4  18      346.33      375.97     21.50 o 
   0   4  18      465.29      484.07     24.67 o 
   1   4  18      505.17      531.47     25.81 o 
   2   4  18       69.78       89.87     14.37 o 
   3   4  18        8.36       10.53     10.60 o 
   4   4  18       90.88      104.71     16.47 o 
  -8   5  18        0.96       17.64     15.50 o 
  -7   5  18       28.49       21.73     11.13 o 
  -6   5  18      157.32      142.64     16.90 o 
  -5   5  18       25.94       31.14      8.95 o 
  -4   5  18      495.65      488.71     16.77 o 
  -3   5  18       10.06       -0.37      4.90 o 
  -2   5  18      832.78      695.54     22.13 o 
  -1   5  18      701.61      690.80     22.13 o 
   0   5  18      872.86      850.14     40.87 o 
   1   5  18       12.79       11.50      9.03 o 
   2   5  18      231.10      224.33     33.26 o 
   3   5  18        0.79       22.06     10.48 o 
  -8   6  18       12.76       28.80     14.41 o 
  -7   6  18       37.43       27.05     15.59 o 
  -6   6  18      121.91      114.15     16.05 o 
  -5   6  18      249.63      270.65     13.95 o 
  -4   6  18      140.94      173.62     11.34 o 
  -3   6  18      116.27      118.83      9.68 o 
  -2   6  18        0.05       12.64      5.82 o 
  -1   6  18      116.23       85.15     11.10 o 
   0   6  18      157.35      186.31     24.02 o 
   1   6  18       20.73       41.05     10.91 o 
   2   6  18        7.10        7.70     12.87 o 
   3   6  18       57.55       60.85     13.32 o 
  -7   7  18      163.53      224.62     21.62 o 
  -6   7  18       34.87       40.06     11.98 o 
  -5   7  18       47.83       38.27     10.80 o 
  -4   7  18        9.02       11.72      7.07 o 
  -3   7  18      409.47      382.36     15.13 o 
  -2   7  18      124.52      134.87      9.98 o 
  -1   7  18      759.69      711.67     22.92 o 
   0   7  18     1527.59     1531.27     45.88 o 
   1   7  18      136.74      142.36     16.46 o 
   2   7  18      285.66      257.16     20.70 o 
   3   7  18       90.47      113.76     16.59 o 
  -7   8  18       28.05       47.59     19.21 o 
  -6   8  18        0.31        0.95      8.78 o 
  -5   8  18      356.99      385.29     24.66 o 
  -4   8  18     1096.82     1071.92     31.25 o 
  -3   8  18      208.83      229.04     15.24 o 
  -2   8  18      658.56      698.08     19.74 o 
  -1   8  18      713.93      696.18     22.77 o 
   0   8  18       24.30       32.70     34.08 o 
   1   8  18     1431.20     1443.16    101.05 o 
   2   8  18      902.20      825.50     33.57 o 
   3   8  18      205.65      209.04     20.18 o 
  -7   9  18        9.26       34.72     12.67 o 
  -6   9  18      209.15      208.53     21.13 o 
  -5   9  18        1.28      -11.11      8.53 o 
  -4   9  18      137.88      136.31     13.60 o 
  -3   9  18      939.24      837.40     27.20 o 
  -2   9  18      114.40      112.23     11.58 o 
  -1   9  18      525.02      542.21     20.11 o 
   0   9  18      288.28      259.92     37.16 o 
   1   9  18       13.62       -4.50     13.50 o 
   2   9  18       38.51       44.35     11.64 o 
  -7  10  18        2.77       10.34     13.14 o 
  -6  10  18        2.86        4.33     13.32 o 
  -5  10  18       50.47       17.69     10.76 o 
  -4  10  18        2.28        4.17      9.35 o 
  -3  10  18       22.64       22.65      7.65 o 
  -2  10  18      115.84      134.45     12.43 o 
  -1  10  18       24.45       26.43     10.15 o 
   0  10  18      116.00      134.98     15.18 o 
   1  10  18       37.21       83.86     12.69 o 
   2  10  18       73.67      100.76     14.66 o 
  -6  11  18       98.26      135.87     22.02 o 
  -5  11  18      113.92      120.79     17.41 o 
  -4  11  18       24.59       38.26      9.20 o 
  -3  11  18       37.96       53.99      9.70 o 
  -2  11  18       98.78      103.41     20.57 o 
  -1  11  18      225.81      260.45     32.53 o 
   0  11  18      437.18      473.25     36.43 o 
   1  11  18       13.92       20.84     13.23 o 
   2  11  18       35.05       62.89     17.22 o 
  -6  12  18        0.62       13.27     12.78 o 
  -5  12  18      135.31      156.89     19.72 o 
  -4  12  18      373.95      403.73     39.69 o 
  -3  12  18       77.33       98.72     14.21 o 
  -2  12  18      259.23      298.45     21.53 o 
  -1  12  18      195.29      185.72     17.56 o 
   0  12  18        0.99       12.14     12.33 o 
  -5  13  18       29.83       28.83     13.32 o 
  -4  13  18        1.26        9.04     23.56 o 
  -3  13  18      133.45      114.26     13.19 o 
  -2  13  18      128.04      155.33     16.98 o 
  -1  13  18      291.41      316.69     27.28 o 
   0  13  18      307.66      337.85     31.54 o 
  -4  14  18        0.10        3.91      9.99 o 
  -3  14  18        4.88        8.57      7.74 o 
  -2  14  18      105.06      143.64     16.31 o 
  -1  14  18       10.57       36.43     14.14 o 
   0  14  18        2.22       21.21     13.41 o 
  -3  15  18       62.63       71.22     20.21 o 
  -2  15  18       29.93       19.76     14.50 o 
  -8   1  19       11.89       35.75     11.41 o 
  -7   1  19        9.81        6.69      9.59 o 
  -6   1  19      154.86      128.54     13.74 o 
  -5   1  19      503.87      493.72     16.03 o 
  -4   1  19      712.78      672.67     17.64 o 
  -3   1  19       50.92       76.99      8.34 o 
  -2   1  19      645.16      630.18     18.16 o 
  -1   1  19      193.99      181.69     16.65 o 
   0   1  19      248.02      231.17     18.90 o 
   1   1  19      140.72      132.36     15.97 o 
   2   1  19      270.99      306.50     22.81 o 
   3   1  19        1.38       14.09     10.62 o 
  -8   2  19      191.59      207.28     18.10 o 
  -7   2  19       56.47       46.87     10.35 o 
  -6   2  19      368.97      363.46     29.06 o 
  -5   2  19       19.11       23.56      6.22 o 
  -4   2  19        0.19        2.08      4.96 o 
  -3   2  19      783.34      691.16     17.24 o 
  -2   2  19     1165.27     1087.63     21.81 o 
  -1   2  19      166.91      166.05     16.25 o 
   0   2  19     1281.93     1189.83     39.41 o 
   1   2  19       34.92       25.17     10.50 o 
   2   2  19       40.03       57.77     23.83 o 
   3   2  19      165.91      178.04     21.03 o 
  -8   3  19        7.74        6.07     27.64 o 
  -7   3  19       47.87       56.60     10.67 o 
  -6   3  19       91.37       95.09     12.47 o 
  -5   3  19      330.16      332.63     13.50 o 
  -4   3  19      184.42      178.48     10.23 o 
  -3   3  19      161.34      156.13      9.43 o 
  -2   3  19      590.38      533.20     17.69 o 
  -1   3  19      111.98      104.74     13.78 o 
   0   3  19       23.50       24.15      9.87 o 
   1   3  19       12.21       14.86      9.26 o 
   2   3  19      159.72      185.00     20.03 o 
   3   3  19        6.34       -1.81      9.74 o 
  -8   4  19       17.29       37.95     14.23 o 
  -7   4  19        5.00        3.02     10.24 o 
  -6   4  19        4.73       11.98      8.05 o 
  -5   4  19      231.39      223.54     11.74 o 
  -4   4  19       78.47      110.74      8.90 o 
  -3   4  19       57.96       64.02      7.23 o 
  -2   4  19       96.71      100.99      8.86 o 
  -1   4  19       30.93       41.40      7.63 o 
   0   4  19      229.54      202.00     25.47 o 
   1   4  19       11.44        9.29      9.35 o 
   2   4  19       41.10       41.92     11.98 o 
   3   4  19       27.30       37.57     17.40 o 
  -8   5  19       41.00       52.03     26.10 o 
  -7   5  19       87.85       99.20     16.40 o 
  -6   5  19        6.90       23.82     10.27 o 
  -5   5  19      183.83      155.26     11.56 o 
  -4   5  19      289.85      265.72     13.40 o 
  -3   5  19        5.97        3.03      5.25 o 
  -2   5  19      375.48      416.10     17.34 o 
  -1   5  19      173.39      204.02     13.52 o 
   0   5  19       18.58       35.58     11.04 o 
   1   5  19       37.98       61.35     15.04 o 
   2   5  19       56.72       69.41     13.78 o 
   3   5  19        5.76       -2.34      9.97 o 
  -7   6  19        0.51       -7.33      9.00 o 
  -6   6  19       57.80       56.98     12.72 o 
  -5   6  19       53.07       73.64     10.83 o 
  -4   6  19       13.94       24.22      6.58 o 
  -3   6  19      161.25      193.33     11.69 o 
  -2   6  19      781.00      724.76     21.21 o 
  -1   6  19      124.00      128.45     11.63 o 
   0   6  19     1550.85     1560.23     47.29 o 
   1   6  19       59.39       74.83     26.73 o 
   2   6  19      211.54      215.37     19.80 o 
   3   6  19      115.66      119.63     24.29 o 
  -7   7  19        2.82       -2.12     12.14 o 
  -6   7  19       13.17       14.97     11.24 o 
  -5   7  19       14.65       14.44      7.62 o 
  -4   7  19       60.12       63.62      9.86 o 
  -3   7  19        1.37        2.49      5.58 o 
  -2   7  19      396.33      347.99     14.55 o 
  -1   7  19      477.45      499.99     19.60 o 
   0   7  19       91.79      118.64     15.32 o 
   1   7  19      573.31      561.51     27.46 o 
   2   7  19      469.90      544.34     65.88 o 
  -7   8  19       54.08       36.13     13.67 o 
  -6   8  19        1.93       16.05     10.51 o 
  -5   8  19        2.73        6.39     10.88 o 
  -4   8  19        7.88       20.26      7.65 o 
  -3   8  19       15.56       15.16      8.66 o 
  -2   8  19        0.74        2.58      6.20 o 
  -1   8  19       44.66       26.79      7.75 o 
   0   8  19       15.52       14.77      9.72 o 
   1   8  19        4.75       12.55      9.59 o 
   2   8  19      210.17      214.06     41.14 o 
  -7   9  19        5.07       16.34     11.01 o 
  -6   9  19       59.24       88.14     15.71 o 
  -5   9  19      120.77      118.40     16.72 o 
  -4   9  19        0.54       11.85      7.83 o 
  -3   9  19       98.23      100.20     11.69 o 
  -2   9  19       96.81       94.14     21.66 o 
  -1   9  19      216.99      231.04     31.16 o 
   0   9  19        0.19       22.61     10.88 o 
   1   9  19      201.22      226.29     19.29 o 
   2   9  19      154.25      188.63     19.20 o 
  -6  10  19       26.64       17.11     10.98 o 
  -5  10  19      192.74      211.30     30.45 o 
  -4  10  19      136.05      170.33     17.76 o 
  -3  10  19      688.89      740.30     32.48 o 
  -2  10  19       17.75       31.00      9.20 o 
  -1  10  19      117.60      142.68     15.63 o 
   0  10  19      140.45      119.63     21.75 o 
   1  10  19      107.24      102.31     14.50 o 
  -6  11  19       33.33       28.04     11.89 o 
  -5  11  19       90.38       73.18     15.50 o 
  -4  11  19        5.71        4.67      9.32 o 
  -3  11  19      103.62      107.62     12.56 o 
  -2  11  19      112.03      121.38     15.44 o 
  -1  11  19      299.69      255.73     20.02 o 
   0  11  19        0.22       -1.27     11.60 o 
   1  11  19      158.76      192.49     26.64 o 
  -5  12  19       26.13       26.84     12.91 o 
  -4  12  19        0.08        2.11      9.80 o 
  -3  12  19        7.02       21.66      8.45 o 
  -2  12  19       83.36      108.48     14.77 o 
  -1  12  19       21.45       65.69     19.21 o 
   0  12  19       40.13       67.97     18.13 o 
  -4  13  19      206.70      212.65     21.57 o 
  -3  13  19       20.38       32.72      9.17 o 
  -2  13  19      101.38      128.24     24.11 o 
  -1  13  19       19.41       44.79     13.14 o 
  -3  14  19      169.15      193.40     16.33 o 
  -2  14  19       41.75       68.82     17.40 o 
  -8   0  20        9.28       28.89     15.68 o 
  -7   0  20      365.96      406.18     28.40 o 
  -6   0  20      175.69      190.06     20.72 o 
  -5   0  20       91.26      104.76     20.12 o 
  -4   0  20      414.69      377.47     29.73 o 
  -3   0  20       15.76        7.25     10.88 o 
  -2   0  20      358.73      332.65     20.75 o 
  -1   0  20     1422.86     1506.92     65.25 o 
   0   0  20      418.97      329.33     31.18 o 
   1   0  20     1403.71     1357.39     64.16 o 
   2   0  20      508.40      430.29     38.43 o 
   3   0  20       61.53       77.94     20.66 o 
  -8   1  20        8.68       -5.69      9.79 o 
  -7   1  20       50.02       65.31     11.60 o 
  -6   1  20        1.49       16.73      8.70 o 
  -5   1  20      271.15      245.19     12.33 o 
  -4   1  20        0.57        6.05      5.21 o 
  -3   1  20      860.00      938.10     20.87 o 
  -2   1  20      277.05      230.84     10.73 o 
  -1   1  20      675.30      676.97     29.35 o 
   0   1  20      581.99      517.61     26.24 o 
   1   1  20        1.74       11.62      9.26 o 
   2   1  20       51.92       44.57     20.21 o 
   3   1  20      115.89      123.37     24.56 o 
  -8   2  20       32.68       44.46     12.09 o 
  -7   2  20      108.51       76.07     12.43 o 
  -6   2  20        1.01        7.97      8.09 o 
  -5   2  20        7.41       14.00      5.86 o 
  -4   2  20       66.28       72.89      8.90 o 
  -3   2  20        0.05       10.07      5.59 o 
  -2   2  20       17.44       17.50      5.48 o 
  -1   2  20        1.19       10.70      8.09 o 
   0   2  20      128.46      130.20     16.20 o 
   1   2  20       40.32       48.84     28.91 o 
   2   2  20        1.93       20.95     13.87 o 
   3   2  20        3.31        6.19      9.70 o 
  -7   3  20        0.79        3.62      7.91 o 
  -6   3  20      245.59      253.55     17.14 o 
  -5   3  20        3.04        6.74      6.88 o 
  -4   3  20       40.22       41.05     10.29 o 
  -3   3  20      531.83      539.24     21.48 o 
  -2   3  20      175.92      164.31      9.69 o 
  -1   3  20      309.28      289.31     21.84 o 
   0   3  20      172.73      212.22     19.09 o 
   1   3  20       31.27       41.79     11.53 o 
   2   3  20        0.07       -5.25      9.79 o 
   3   3  20       56.21       76.88     15.38 o 
  -7   4  20       75.50       62.39     21.12 o 
  -6   4  20      146.31      142.77     21.90 o 
  -5   4  20      118.13      137.79      9.97 o 
  -4   4  20      209.05      202.09     10.95 o 
  -3   4  20       78.16       77.62      7.75 o 
  -2   4  20       13.26       18.10     10.55 o 
  -1   4  20      438.78      450.85     24.98 o 
   0   4  20       68.11      102.81     14.79 o 
   1   4  20      145.54      164.67     18.20 o 
   2   4  20      251.69      254.15     21.60 o 
  -7   5  20        6.67       24.80     11.14 o 
  -6   5  20       34.79       22.10     11.44 o 
  -5   5  20       10.48       12.40      6.04 o 
  -4   5  20       84.12       62.17      8.28 o 
  -3   5  20      306.94      327.17     14.59 o 
  -2   5  20       20.13       14.03      6.64 o 
  -1   5  20       53.03       81.20     12.88 o 
   0   5  20      199.27      208.76     18.95 o 
   1   5  20       66.40       80.98     13.83 o 
   2   5  20       16.48       32.18     14.68 o 
  -7   6  20       14.44       37.52     12.46 o 
  -6   6  20        1.28       11.80     10.16 o 
  -5   6  20        3.18       15.51      7.17 o 
  -4   6  20       51.32       58.72      9.29 o 
  -3   6  20        3.23       -5.10      5.22 o 
  -2   6  20      315.35      331.58     16.74 o 
  -1   6  20       16.31        0.91     11.42 o 
   0   6  20        0.83        2.94      8.45 o 
   1   6  20       12.82       19.17     10.18 o 
   2   6  20        0.21       -1.76     14.41 o 
  -7   7  20        0.36        3.14      9.08 o 
  -6   7  20       90.79       94.01     15.94 o 
  -5   7  20       36.32       39.83      9.43 o 
  -4   7  20       98.93      126.52     12.93 o 
  -3   7  20       13.34       26.54     11.07 o 
  -2   7  20      157.38      139.09     12.31 o 
  -1   7  20        8.03        8.84      8.61 o 
   0   7  20      465.20      477.78     26.59 o 
   1   7  20      149.44      164.33     17.75 o 
   2   7  20      142.31      179.34     37.07 o 
  -6   8  20        9.85        6.96     16.58 o 
  -5   8  20       18.16       22.64     15.25 o 
  -4   8  20      354.16      374.65     26.06 o 
  -3   8  20      204.15      202.08     15.27 o 
  -2   8  20      350.90      379.45     18.02 o 
  -1   8  20      245.21      249.53     19.46 o 
   0   8  20       49.43       84.97     13.54 o 
   1   8  20      166.91      197.37     19.03 o 
   2   8  20      354.94      368.67     25.29 o 
  -6   9  20      311.00      337.10     26.40 o 
  -5   9  20       78.73       85.96     18.13 o 
  -4   9  20       11.46       18.71      8.25 o 
  -3   9  20       49.36       40.37     11.48 o 
  -2   9  20      187.29      151.81     16.18 o 
  -1   9  20        9.22       18.14      7.24 o 
   0   9  20      152.48      151.29     17.23 o 
   1   9  20       75.24       95.42     14.48 o 
  -6  10  20       12.87       21.24     14.23 o 
  -5  10  20       14.09      -12.08     13.78 o 
  -4  10  20       63.88       51.49     10.83 o 
  -3  10  20       22.94       32.52      9.47 o 
  -2  10  20       25.30       23.39      9.13 o 
  -1  10  20       12.07       17.20      8.90 o 
   0  10  20        8.80       32.08     14.50 o 
   1  10  20        3.86        7.44      9.58 o 
  -5  11  20       24.80       50.99     13.94 o 
  -4  11  20       51.90       50.90     18.53 o 
  -3  11  20       42.45       52.77     10.63 o 
  -2  11  20        9.14       20.06      8.97 o 
  -1  11  20        3.39       15.30     11.69 o 
   0  11  20      362.38      356.16     34.26 o 
  -4  12  20      489.25      441.92     22.95 o 
  -3  12  20      123.74      135.77     14.13 o 
  -2  12  20      628.60      707.16     52.65 o 
  -1  12  20      172.94      187.81     18.38 o 
  -3  13  20       30.56       23.61     10.60 o 
  -2  13  20       40.58       22.81     14.86 o 
  -7   1  21       22.21       40.14     11.33 o 
  -6   1  21        5.34       15.53      6.55 o 
  -5   1  21        1.26        6.03      8.45 o 
  -4   1  21      210.06      223.74     11.54 o 
  -3   1  21      300.20      284.52     12.36 o 
  -2   1  21       93.80      111.81     18.31 o 
  -1   1  21      410.20      384.09     36.79 o 
   0   1  21        3.91       21.68      9.83 o 
   1   1  21      208.09      168.18     18.70 o 
   2   1  21      121.27      131.39     17.55 o 
  -7   2  21       23.63       24.25     11.16 o 
  -6   2  21        4.91        1.93      6.56 o 
  -5   2  21      309.50      324.14     21.07 o 
  -4   2  21       35.91       45.87      6.72 o 
  -3   2  21       59.44       67.35      7.54 o 
  -2   2  21      397.78      367.93     17.69 o 
  -1   2  21        1.56       -5.93      7.61 o 
   0   2  21      224.82      212.45     30.45 o 
   1   2  21      286.93      305.84     23.00 o 
   2   2  21        3.90        4.97      9.93 o 
  -7   3  21       52.09       60.07     11.83 o 
  -6   3  21        0.21       -0.49      5.93 o 
  -5   3  21       25.56       19.47      6.04 o 
  -4   3  21      172.36      172.54     10.60 o 
  -3   3  21      231.63      214.42     12.85 o 
  -2   3  21        2.15        4.38      5.93 o 
  -1   3  21      220.35      225.15     19.44 o 
   0   3  21        5.03       26.30     17.13 o 
   1   3  21       16.62       14.61      9.86 o 
   2   3  21      117.56      136.57     17.60 o 
  -7   4  21        0.46       -6.28      8.62 o 
  -6   4  21        1.96       16.45      7.67 o 
  -5   4  21       59.39       77.90      8.34 o 
  -4   4  21       14.92       27.87      6.22 o 
  -3   4  21       20.42       22.52      6.61 o 
  -2   4  21      172.48      196.01     13.93 o 
  -1   4  21        9.99       12.09      9.10 o 
   0   4  21      242.71      255.07     25.19 o 
   1   4  21       69.98       70.14     12.94 o 
   2   4  21        0.70        5.26     15.77 o 
  -7   5  21       28.23       22.93     11.80 o 
  -6   5  21       41.88       37.52     11.77 o 
  -5   5  21       16.79       16.89      7.14 o 
  -4   5  21      403.55      416.19     17.01 o 
  -3   5  21        1.68       -1.64      5.21 o 
  -2   5  21       66.96       82.29     10.09 o 
  -1   5  21        8.49       29.09     10.32 o 
   0   5  21      190.75      204.42     23.83 o 
   1   5  21       16.66       36.53     11.53 o 
   2   5  21      134.50      167.41     18.89 o 
  -7   6  21       10.45        4.26     21.84 o 
  -6   6  21        9.50       12.45     10.36 o 
  -5   6  21       84.55       70.22     10.66 o 
  -4   6  21       66.56       61.16      8.56 o 
  -3   6  21      155.00      186.83     13.16 o 
  -2   6  21      681.00      717.88     24.33 o 
  -1   6  21        1.02       -5.17      7.75 o 
   0   6  21      202.07      246.87     20.95 o 
   1   6  21       83.65       90.97     15.25 o 
  -6   7  21       34.08       41.89     12.30 o 
  -5   7  21        7.29       18.50      9.10 o 
  -4   7  21      126.50      123.89     13.26 o 
  -3   7  21       75.00       80.62      9.09 o 
  -2   7  21        0.16        4.80      6.01 o 
  -1   7  21      185.18      182.75     18.13 o 
   0   7  21      190.42      184.19     19.01 o 
   1   7  21       89.59      101.40     15.81 o 
  -6   8  21        0.23        7.57      9.55 o 
  -5   8  21        0.52       -1.54      7.09 o 
  -4   8  21       12.81       29.62      8.62 o 
  -3   8  21        6.97       16.08     12.21 o 
  -2   8  21       16.08       37.50      8.43 o 
  -1   8  21        2.42       11.81     11.78 o 
   0   8  21        0.11       -9.37      7.79 o 
   1   8  21        2.08       -3.53     13.59 o 
  -5   9  21       68.62       87.63     15.53 o 
  -4   9  21      178.18      211.16     16.67 o 
  -3   9  21       11.62       13.60      8.16 o 
  -2   9  21        2.75       28.94      9.70 o 
  -1   9  21       19.27       24.47     14.68 o 
   0   9  21      125.00      135.94     16.48 o 
  -5  10  21       14.14       -1.79     10.01 o 
  -4  10  21       13.68        3.11      8.22 o 
  -3  10  21       31.84       29.38     17.58 o 
  -2  10  21      524.02      573.59     28.47 o 
  -1  10  21        7.27       -8.34     11.60 o 
   0  10  21      168.03      183.06     27.73 o 
  -4  11  21      200.96      258.39     18.41 o 
  -3  11  21       37.54       38.18     13.96 o 
  -2  11  21        9.61       15.67      9.59 o 
  -1  11  21       43.14       54.01     17.76 o 
  -7   0  22       43.41       48.36     17.57 o 
  -6   0  22      126.52      133.36     15.24 o 
  -5   0  22       53.53       63.07     11.77 o 
  -4   0  22      338.58      355.25     32.63 o 
  -3   0  22       89.54      107.66     21.03 o 
  -2   0  22      160.38      166.75     25.19 o 
  -1   0  22      101.45       84.28     18.85 o 
   0   0  22      368.69      398.75     36.43 o 
   1   0  22       44.02       31.54     14.68 o 
  -7   1  22       88.40      125.52     15.16 o 
  -6   1  22      115.98      143.37     13.00 o 
  -5   1  22       37.13       43.01      7.42 o 
  -4   1  22       29.81       29.07      6.56 o 
  -3   1  22        3.82        8.84      5.56 o 
  -2   1  22      573.82      597.38     28.31 o 
  -1   1  22       29.15       41.78     10.87 o 
   0   1  22      263.04      256.06     31.81 o 
   1   1  22       24.59       24.01     12.33 o 
  -7   2  22        0.87       19.33     14.41 o 
  -6   2  22        4.60        5.20      6.53 o 
  -5   2  22        3.80        5.60      6.04 o 
  -4   2  22       91.57       86.11      8.56 o 
  -3   2  22        5.84       12.65      7.04 o 
  -2   2  22      124.41      129.45     20.75 o 
  -1   2  22       29.87       44.13     11.41 o 
   0   2  22        3.12        4.22      9.65 o 
   1   2  22       31.37       59.38     13.13 o 
  -7   3  22       38.87       43.43     17.23 o 
  -6   3  22        1.66        1.61      9.46 o 
  -5   3  22       59.29       63.62      8.15 o 
  -4   3  22      122.65      115.09      9.39 o 
  -3   3  22       54.67       60.96      7.28 o 
  -2   3  22       26.94       52.44     13.05 o 
  -1   3  22        7.37        4.92      8.64 o 
   0   3  22       57.99       67.35     13.46 o 
   1   3  22       42.19       55.10     12.76 o 
  -6   4  22      114.60      101.20     12.49 o 
  -5   4  22        8.86        8.78      5.92 o 
  -4   4  22       47.08       58.04      8.34 o 
  -3   4  22       19.35       34.14      6.96 o 
  -2   4  22        0.56       -4.43      7.69 o 
  -1   4  22      124.21      175.45     28.28 o 
   0   4  22      153.38      160.09     18.15 o 
   1   4  22        3.47       23.72     12.60 o 
  -6   5  22      102.64      119.78     17.81 o 
  -5   5  22        1.68        5.69      6.90 o 
  -4   5  22       97.96       68.79      8.94 o 
  -3   5  22       90.23       82.11      9.49 o 
  -2   5  22      166.10      190.94     19.85 o 
  -1   5  22       10.68       21.42      9.97 o 
   0   5  22       33.89       60.18     13.07 o 
   1   5  22       51.39       64.79     14.29 o 
  -6   6  22       70.03       75.90     15.38 o 
  -5   6  22       12.17        6.65      9.33 o 
  -4   6  22       45.83       44.29      7.88 o 
  -3   6  22        0.13       -1.21      6.17 o 
  -2   6  22       51.03       66.85     12.75 o 
  -1   6  22        7.22       37.17     12.78 o 
   0   6  22       18.74       32.33     11.53 o 
   1   6  22        1.22        7.99     10.36 o 
  -6   7  22        1.72       24.27     12.07 o 
  -5   7  22      237.03      245.06     19.27 o 
  -4   7  22       22.62       18.49      8.47 o 
  -3   7  22      261.17      267.74     16.54 o 
  -2   7  22      172.10      216.39     15.24 o 
  -1   7  22       39.64       66.04     12.79 o 
   0   7  22       30.91       27.73     10.93 o 
  -5   8  22        6.01        2.48      8.09 o 
  -4   8  22      103.94      106.01     12.66 o 
  -3   8  22       68.31       47.42     19.48 o 
  -2   8  22       16.64       18.23     20.03 o 
  -1   8  22      362.87      454.12     26.44 o 
   0   8  22      141.19      149.92     18.04 o 
  -5   9  22       59.06       55.71     14.58 o 
  -4   9  22        5.91        4.09      7.46 o 
  -3   9  22      112.00      134.44     16.90 o 
  -2   9  22       49.88       29.87     16.13 o 
  -1   9  22       45.90       36.25     16.31 o 
  -4  10  22       24.57       23.05      9.49 o 
  -3  10  22        6.90       -2.01      8.77 o 
  -2  10  22        0.35       22.14     10.05 o 
  -6   1  23       48.55       57.76      9.23 o 
  -5   1  23        0.28        4.86      6.14 o 
  -4   1  23       61.32       87.12      8.87 o 
  -3   1  23      207.78      218.59     11.78 o 
  -2   1  23       71.68       51.50     11.59 o 
  -1   1  23      126.13      121.62     16.46 o 
   0   1  23      123.01      147.49     17.93 o 
   1   1  23        7.11        4.00     14.05 o 
  -6   2  23        0.42       14.43      6.85 o 
  -5   2  23      295.85      283.08     14.03 o 
  -4   2  23      234.98      215.42     12.18 o 
  -3   2  23      106.57      130.68     12.47 o 
  -2   2  23      176.43      150.71     17.37 o 
  -1   2  23       78.78       81.01     14.21 o 
   0   2  23        2.41       11.65     12.78 o 
  -6   3  23       40.49       77.03      9.34 o 
  -5   3  23        3.22        5.37      6.19 o 
  -4   3  23       10.71       11.24      5.96 o 
  -3   3  23       25.66       27.95     11.07 o 
  -2   3  23      186.90      197.94     19.16 o 
  -1   3  23       36.36       50.49     14.41 o 
   0   3  23      206.58      269.02     22.68 o 
  -6   4  23       25.67       42.60      8.79 o 
  -5   4  23       46.01       62.57      9.39 o 
  -4   4  23       61.81       56.97     10.46 o 
  -3   4  23       14.34       26.07      7.85 o 
  -2   4  23        9.64       12.36     10.60 o 
  -1   4  23       78.91      121.38     21.03 o 
   0   4  23       38.23       36.31     12.46 o 
  -6   5  23        4.05        7.59     10.32 o 
  -5   5  23       25.86       22.09      7.67 o 
  -4   5  23       46.93       71.42      9.33 o 
  -3   5  23      502.24      537.36     22.15 o 
  -2   5  23        0.15        1.88     14.50 o 
  -1   5  23       82.47      103.10     15.52 o 
   0   5  23       78.35       77.20     21.84 o 
  -5   6  23      124.58      148.01     15.34 o 
  -4   6  23        9.08       12.18      6.56 o 
  -3   6  23        2.40       16.93      7.67 o 
  -2   6  23      280.06      262.95     21.49 o 
  -1   6  23       53.96       71.78     13.47 o 
   0   6  23       25.51       41.80     17.85 o 
  -5   7  23        3.40       -0.08      8.07 o 
  -4   7  23      136.51      168.65     17.54 o 
  -3   7  23       64.08       68.25     10.41 o 
  -2   7  23        8.25       11.71      9.87 o 
  -1   7  23       46.88       49.23     12.28 o 
  -4   8  23       19.97       25.18      9.63 o 
  -3   8  23        4.36       26.42     10.34 o 
  -2   8  23       63.85       46.94     17.76 o 
  -3   9  23      248.48      292.61     22.74 o 
  -5   0  24       61.77       72.41     12.65 o 
  -4   0  24       71.31       79.62     11.99 o 
  -3   0  24      568.48      555.35     42.05 o 
  -2   0  24        4.27        5.44     12.33 o 
  -1   0  24      267.83      269.70     32.08 o 
   0   0  24       70.86       99.33     23.38 o 
  -5   1  24      225.60      252.50     16.90 o 
  -4   1  24        0.17        3.62      8.58 o 
  -3   1  24       29.06       47.72     12.62 o 
  -2   1  24       82.36       79.49     14.59 o 
  -1   1  24       66.04       93.50     24.47 o 
  -5   2  24        3.05       13.48      6.48 o 
  -4   2  24        0.21        3.48      5.85 o 
  -3   2  24        4.81       34.07     10.49 o 
  -2   2  24       15.44       24.47     10.64 o 
  -1   2  24        3.19       10.61      9.93 o 
  -5   3  24       72.41       78.26      9.36 o 
  -4   3  24       21.29       17.96      6.44 o 
  -3   3  24        8.73       43.38     10.80 o 
  -2   3  24       66.00      112.52     16.07 o 
  -1   3  24       61.64       88.36     15.12 o 
  -5   4  24        0.97       -3.62      6.30 o 
  -4   4  24        2.68        3.30      6.65 o 
  -3   4  24      107.22      115.57     15.72 o 
  -2   4  24       28.14       47.71     12.55 o 
  -1   4  24      105.07      140.92     17.72 o 
  -5   5  24       82.91       90.04     10.74 o 
  -4   5  24        9.97        8.17      8.92 o 
  -3   5  24        2.80        6.65     10.54 o 
  -2   5  24        5.86        9.48      9.13 o 
  -1   5  24       31.09       32.18     11.76 o 
  -4   6  24       38.65       57.55     10.70 o 
  -3   6  24        6.02       11.43      7.45 o 
  -2   6  24        8.39       19.96     10.35 o 
  -4   1  25        0.51        1.85      6.28 o 
  -3   1  25      272.60      294.69     31.54 o 
  -2   1  25        8.49        9.75     15.13 o 
  -4   2  25       44.21       35.99      7.48 o 
  -3   2  25        9.25       -4.88      9.97 o 
  -2   2  25       63.12       59.77     13.23 o 
  -3   3  25       98.58       99.08     16.02 o 
                                                 
